# Supplementary material for: Transport stress induces paradoxical increases in airway inflammatory responses in beef stocker cattle
Source: PLoS One. 2026 Feb 6;21(2):e0328428. doi: 10.1371/journal.pone.0328428 (PMC12880702; doi:10.1371/journal.pone.0328428)
Supplement: S1 Table — (CSV) [file pone.0328428.s008.csv]

	p_val	avg_log2FC	pct.1	pct.2	p_val_adj	cluster	gene
FMNL2	0	2.27704520605433	0.934	0.249	0	Macrophage	FMNL2
CD163	0	2.04928934270628	0.966	0.3	0	Macrophage	CD163
MCTP1	0	2.15571038017622	0.933	0.272	0	Macrophage	MCTP1
TSEN2	0	2.06192154240122	0.96	0.299	0	Macrophage	TSEN2
MYOF	0	2.07873201617578	0.897	0.238	0	Macrophage	MYOF
CYP27A1	0	1.87345507136677	0.944	0.286	0	Macrophage	CYP27A1
DOCK4	0	1.93675161757371	0.964	0.307	0	Macrophage	DOCK4
ACER3	0	1.89866266204793	0.94	0.283	0	Macrophage	ACER3
ENSBTAG00000063956	0	2.39771232251368	0.908	0.252	0	Macrophage	ENSBTAG00000063956
ASPH	0	2.32633694768839	0.888	0.234	0	Macrophage	ASPH
NRP1	0	1.97815590295803	0.901	0.249	0	Macrophage	NRP1
SEMA3C	0	2.11547260981472	0.908	0.263	0	Macrophage	SEMA3C
UST	0	1.84559616619154	0.925	0.28	0	Macrophage	UST
RASAL2	0	2.17479720192099	0.925	0.28	0	Macrophage	RASAL2
RAPGEF2	0	2.21438398775963	0.916	0.271	0	Macrophage	RAPGEF2
MSR1	0	1.84124905459392	0.891	0.247	0	Macrophage	MSR1
CCDC88A	0	1.54977010890668	0.906	0.266	0	Macrophage	CCDC88A
HIPK2	0	1.76626414950937	0.96	0.321	0	Macrophage	HIPK2
OPHN1	0	2.1785970795756	0.867	0.23	0	Macrophage	OPHN1
ENSBTAG00000066977	0	2.08216871912576	0.913	0.277	0	Macrophage	ENSBTAG00000066977
THRB	0	2.42981376373882	0.846	0.211	0	Macrophage	THRB
SGIP1	0	2.21165634719523	0.847	0.222	0	Macrophage	SGIP1
LRP1	0	1.9136612512786	0.867	0.243	0	Macrophage	LRP1
SHTN1	0	1.94893315866318	0.862	0.24	0	Macrophage	SHTN1
MRC1	0	2.15068295354952	0.846	0.229	0	Macrophage	MRC1
DENND1A	0	1.81270633791825	0.947	0.331	0	Macrophage	DENND1A
PAM	0	1.57057956401175	0.916	0.301	0	Macrophage	PAM
ATRN	0	1.95364078379293	0.948	0.334	0	Macrophage	ATRN
ASRGL1	0	1.61779696021621	0.905	0.293	0	Macrophage	ASRGL1
ABR	0	1.89014511528689	0.916	0.305	0	Macrophage	ABR
CEP85L	0	2.05527367466095	0.933	0.323	0	Macrophage	CEP85L
PIK3CB	0	1.98136534128354	0.878	0.269	0	Macrophage	PIK3CB
ANO6	0	1.97096529304054	0.968	0.362	0	Macrophage	ANO6
PLEKHA5	0	2.15054865031476	0.833	0.229	0	Macrophage	PLEKHA5
ENSBTAG00000052092	0	1.94469540751479	0.982	0.379	0	Macrophage	ENSBTAG00000052092
DDHD1	0	2.00752562146912	0.845	0.243	0	Macrophage	DDHD1
MARCHF1	0	1.88266089591639	0.861	0.263	0	Macrophage	MARCHF1
CDK14	0	1.64925670440245	0.859	0.262	0	Macrophage	CDK14
ARHGAP18	0	1.89629142127265	0.883	0.288	0	Macrophage	ARHGAP18
ZC3H12C	0	1.54836251147086	0.911	0.316	0	Macrophage	ZC3H12C
AHNAK	0	1.77984905480943	0.922	0.328	0	Macrophage	AHNAK
SLC1A3	0	2.1737778643125	0.798	0.205	0	Macrophage	SLC1A3
EVI5	0	1.81565451455706	0.867	0.275	0	Macrophage	EVI5
TTC3	0	1.72553793862318	0.927	0.336	0	Macrophage	TTC3
SNX29	0	1.77424383383778	0.871	0.281	0	Macrophage	SNX29
RIN2	0	1.9046565861055	0.83	0.241	0	Macrophage	RIN2
ABCC13	0	2.10077499530973	0.794	0.209	0	Macrophage	ABCC13
PLA2R1	0	2.614969781748	0.759	0.174	0	Macrophage	PLA2R1
ITGAV	0	1.5704416771128	0.881	0.297	0	Macrophage	ITGAV
ACO1	0	1.55100708111572	0.881	0.298	0	Macrophage	ACO1
SNX30	0	2.01487610386746	0.814	0.231	0	Macrophage	SNX30
EPB41L2	0	1.82153875125492	0.834	0.251	0	Macrophage	EPB41L2
EXOC6B	0	1.80568904579902	0.896	0.314	0	Macrophage	EXOC6B
PPT1	0	1.66038419515879	0.937	0.357	0	Macrophage	PPT1
SIK2	0	1.90627727769997	0.934	0.355	0	Macrophage	SIK2
CTNND1	0	2.01136405019832	0.796	0.219	0	Macrophage	CTNND1
ALDH1A1	0	1.99484246891429	0.815	0.238	0	Macrophage	ALDH1A1
CD36	0	2.43592226795583	0.783	0.207	0	Macrophage	CD36
CAT	0	1.69434766869309	0.848	0.272	0	Macrophage	CAT
ALG9	0	2.00251963073397	0.821	0.246	0	Macrophage	ALG9
ARHGAP17	0	1.69337822388493	0.9	0.325	0	Macrophage	ARHGAP17
SPIRE1	0	2.21373726525784	0.781	0.207	0	Macrophage	SPIRE1
DAPK1	0	1.60250445848866	0.835	0.261	0	Macrophage	DAPK1
PBX3	0	1.33241603763834	0.891	0.318	0	Macrophage	PBX3
CTSH	0	1.50497773826263	0.952	0.379	0	Macrophage	CTSH
ATP6V0A1	0	1.90818083435072	0.846	0.274	0	Macrophage	ATP6V0A1
BNC2	0	2.13173750756556	0.783	0.212	0	Macrophage	BNC2
LRMDA	0	1.97618622314535	0.989	0.42	0	Macrophage	LRMDA
CHD7	0	1.57737225107751	0.872	0.305	0	Macrophage	CHD7
BMPR2	0	1.73458282487914	0.823	0.258	0	Macrophage	BMPR2
PLBD1	0	1.49000519669163	0.862	0.297	0	Macrophage	PLBD1
CNTLN	0	1.79286795638931	0.774	0.21	0	Macrophage	CNTLN
MPEG1	0	1.67625665100563	0.878	0.314	0	Macrophage	MPEG1
SNX24	0	2.03050764049751	0.774	0.211	0	Macrophage	SNX24
FRY	0	1.43141363256307	0.868	0.305	0	Macrophage	FRY
TMEM135	0	1.56442689374273	0.874	0.312	0	Macrophage	TMEM135
JAG1	0	2.09459207872486	0.786	0.225	0	Macrophage	JAG1
CR2	0	1.63190005979743	0.848	0.287	0	Macrophage	CR2
RNF217	0	1.4851768191213	0.853	0.294	0	Macrophage	RNF217
RBPMS	0	2.12686561083663	0.762	0.203	0	Macrophage	RBPMS
ATP10A	0	2.21043336589027	0.75	0.192	0	Macrophage	ATP10A
SPRED1	0	2.17145005928504	0.763	0.206	0	Macrophage	SPRED1
ZFHX3	0	1.71150654256466	0.807	0.25	0	Macrophage	ZFHX3
CAMK2D	0	1.66253552504536	0.92	0.365	0	Macrophage	CAMK2D
GPHN	0	1.32798042197132	0.936	0.381	0	Macrophage	GPHN
AXL	0	2.13850700812927	0.751	0.197	0	Macrophage	AXL
GCNT2	0	1.90841621550956	0.824	0.271	0	Macrophage	GCNT2
TCF7L2	0	1.75465751567428	0.976	0.423	0	Macrophage	TCF7L2
HNMT	0	1.51230299996714	0.789	0.239	0	Macrophage	HNMT
GNAI1	0	1.91587271167722	0.777	0.227	0	Macrophage	GNAI1
OXR1	0	1.67648287555619	0.955	0.405	0	Macrophage	OXR1
CYFIP1	0	1.79863575806121	0.778	0.229	0	Macrophage	CYFIP1
PLEKHG1	0	2.09720272265166	0.75	0.201	0	Macrophage	PLEKHG1
FNDC3B	0	1.2487052362303	0.955	0.407	0	Macrophage	FNDC3B
GDE1	0	1.65181210039991	0.793	0.245	0	Macrophage	GDE1
CTSC	0	1.49427824075941	0.944	0.396	0	Macrophage	CTSC
SNX9	0	1.57601508012415	0.8	0.254	0	Macrophage	SNX9
FKBP15	0	1.83595900103878	0.782	0.238	0	Macrophage	FKBP15
RTN4	0	1.39945764329673	0.886	0.342	0	Macrophage	RTN4
LHFPL2	0	2.12810058469337	0.745	0.201	0	Macrophage	LHFPL2
DAB2	0	2.09084077876338	0.749	0.205	0	Macrophage	DAB2
HEBP1	0	1.48702239586449	0.842	0.302	0	Macrophage	HEBP1
CHD9	0	1.47562668058531	0.868	0.328	0	Macrophage	CHD9
PLD1	0	1.614648917719	0.812	0.273	0	Macrophage	PLD1
MAFB	0	1.76246801600425	0.766	0.228	0	Macrophage	MAFB
FKBP5	0	1.57684283680581	0.956	0.419	0	Macrophage	FKBP5
ENSBTAG00000063353	0	1.42047411425534	0.901	0.365	0	Macrophage	ENSBTAG00000063353
ZNF710	0	1.64877670253618	0.806	0.27	0	Macrophage	ZNF710
PLAC8A	0	1.35600353884019	0.941	0.406	0	Macrophage	PLAC8A
ARSB	0	1.43126849110038	0.854	0.32	0	Macrophage	ARSB
AAK1	0	1.67622479697652	0.79	0.257	0	Macrophage	AAK1
PKIA	0	1.89423622478571	0.74	0.208	0	Macrophage	PKIA
SH2D1B	0	2.08138885798549	0.728	0.198	0	Macrophage	SH2D1B
RNASET2	0	1.56798354053719	0.814	0.284	0	Macrophage	RNASET2
KIF16B	0	1.80978832155807	0.78	0.25	0	Macrophage	KIF16B
RASA1	0	1.54160853748232	0.928	0.399	0	Macrophage	RASA1
SLC23A2	0	1.71535921657994	0.78	0.252	0	Macrophage	SLC23A2
TPD52	0	1.36738563129672	0.929	0.401	0	Macrophage	TPD52
AP2A2	0	1.69182215782936	0.774	0.246	0	Macrophage	AP2A2
CERS6	0	1.57493804231935	0.772	0.245	0	Macrophage	CERS6
SSBP2	0	1.83450186796879	0.75	0.223	0	Macrophage	SSBP2
SBF2	0	1.99663435165906	0.736	0.209	0	Macrophage	SBF2
FLNA	0	1.54537669333024	0.826	0.3	0	Macrophage	FLNA
ENSBTAG00000068759	0	2.02660173690699	0.721	0.195	0	Macrophage	ENSBTAG00000068759
BRB	0	1.44029307080409	0.88	0.354	0	Macrophage	BRB
PDE3B	0	1.45970866942778	0.957	0.431	0	Macrophage	PDE3B
ANO10	0	1.61052139551138	0.788	0.262	0	Macrophage	ANO10
CCSER1	0	1.91435761675455	0.732	0.207	0	Macrophage	CCSER1
MMP14	0	1.95630765320382	0.731	0.206	0	Macrophage	MMP14
CD1E	0	1.5978083972243	0.759	0.235	0	Macrophage	CD1E
PTPN12	0	1.56842309889522	0.949	0.425	0	Macrophage	PTPN12
CTSB	0	1.28496896239149	0.869	0.345	0	Macrophage	CTSB
PLXNC1	0	1.39463537735247	0.933	0.41	0	Macrophage	PLXNC1
APPBP2	0	1.64057293252096	0.812	0.289	0	Macrophage	APPBP2
CSF2RA	0	1.36892402737497	0.863	0.34	0	Macrophage	CSF2RA
KCNK13	0	1.88486005787976	0.744	0.222	0	Macrophage	KCNK13
ITGA6	0	1.83429543064571	0.739	0.218	0	Macrophage	ITGA6
MSRA	0	1.33196515118932	0.849	0.328	0	Macrophage	MSRA
PDLIM5	0	1.92266925594294	0.727	0.207	0	Macrophage	PDLIM5
SMYD3	0	1.58959481438666	0.815	0.295	0	Macrophage	SMYD3
CPEB4	0	1.48071636696756	0.927	0.407	0	Macrophage	CPEB4
NRP2	0	1.80605394745514	0.741	0.222	0	Macrophage	NRP2
SGK3	0	1.64937475346676	0.765	0.246	0	Macrophage	SGK3
VAT1	0	1.83461601181325	0.749	0.23	0	Macrophage	VAT1
ITFG1	0	1.41831577912058	0.945	0.426	0	Macrophage	ITFG1
NAAA	0	1.55663832145912	0.787	0.269	0	Macrophage	NAAA
CHPT1	0	1.48375908404874	0.749	0.233	0	Macrophage	CHPT1
STX7	0	1.21070312393509	0.82	0.304	0	Macrophage	STX7
FAR1	0	1.35119769152144	0.889	0.373	0	Macrophage	FAR1
PAG1	0	1.83074870501455	0.792	0.276	0	Macrophage	PAG1
IL6ST	0	1.73306606277066	0.767	0.251	0	Macrophage	IL6ST
IGF1R	0	1.49505085331388	0.782	0.266	0	Macrophage	IGF1R
ANXA4	0	1.58376530012721	0.773	0.258	0	Macrophage	ANXA4
MACF1	0	1.32305196230921	0.948	0.433	0	Macrophage	MACF1
ATXN2	0	1.32880121479246	0.833	0.319	0	Macrophage	ATXN2
AGPS	0	1.31468733029091	0.814	0.302	0	Macrophage	AGPS
AIF1	0	1.23398313989389	0.806	0.294	0	Macrophage	AIF1
ASAH1	0	1.4207752894753	0.812	0.301	0	Macrophage	ASAH1
WDFY4	0	1.265952649022	0.911	0.4	0	Macrophage	WDFY4
ANXA2	0	1.23021964743866	0.958	0.447	0	Macrophage	ANXA2
MAN1A2	0	1.30769104901278	0.819	0.309	0	Macrophage	MAN1A2
ERMP1	0	1.74050453954195	0.738	0.228	0	Macrophage	ERMP1
LRRFIP2	0	1.45554615942877	0.796	0.286	0	Macrophage	LRRFIP2
MBNL2	0	1.41844360580583	0.796	0.287	0	Macrophage	MBNL2
NBDY	0	1.69742641433761	0.725	0.216	0	Macrophage	NBDY
CREB5	0	1.95053768358538	0.712	0.203	0	Macrophage	CREB5
CANX	0	1.20172834539483	0.824	0.315	0	Macrophage	CANX
PPM1H	0	1.24191310790812	0.895	0.387	0	Macrophage	PPM1H
LGMN	0	1.66931816939375	0.762	0.254	0	Macrophage	LGMN
PDCD6IP	0	1.32435818846997	0.865	0.358	0	Macrophage	PDCD6IP
SCPEP1	0	1.4312385958871	0.8	0.294	0	Macrophage	SCPEP1
MTPN	0	1.07773900227054	0.894	0.389	0	Macrophage	MTPN
CDC42EP3	0	1.66597076436191	0.884	0.379	0	Macrophage	CDC42EP3
HERC2	0	1.35820245771233	0.848	0.344	0	Macrophage	HERC2
ECPAS	0	1.39962608397116	0.789	0.285	0	Macrophage	ECPAS
SLC6A6	0	1.59384312779389	0.754	0.25	0	Macrophage	SLC6A6
FDX1	0	1.24854258395173	0.776	0.273	0	Macrophage	FDX1
LRP12	0	1.64893675294326	0.742	0.239	0	Macrophage	LRP12
ASAP1	0	1.18613267783212	0.86	0.357	0	Macrophage	ASAP1
FCGRT	0	1.48403493739448	0.743	0.24	0	Macrophage	FCGRT
ENSBTAG00000065829	0	2.16983026752218	0.688	0.185	0	Macrophage	ENSBTAG00000065829
SUCLG2	0	1.13248801847607	0.928	0.426	0	Macrophage	SUCLG2
ENSBTAG00000040242	0	1.47521149267574	0.801	0.3	0	Macrophage	ENSBTAG00000040242
GPR141	0	1.69087685800553	0.728	0.227	0	Macrophage	GPR141
SPTBN1	0	1.44541042878062	0.747	0.246	0	Macrophage	SPTBN1
CKB	0	1.39409826105084	0.759	0.258	0	Macrophage	CKB
DOCK10	0	0.919041039552115	0.956	0.455	0	Macrophage	DOCK10
WDR7	0	1.06256287502702	0.843	0.342	0	Macrophage	WDR7
IDH1	0	1.62195520096719	0.712	0.212	0	Macrophage	IDH1
KLC1	0	1.41890951981079	0.805	0.305	0	Macrophage	KLC1
WWC2	0	1.45487985789823	0.748	0.249	0	Macrophage	WWC2
NT5C2	0	1.32194228277426	0.815	0.316	0	Macrophage	NT5C2
FCHO2	0	1.10941448768894	0.856	0.358	0	Macrophage	FCHO2
GLUL	0	1.43051578211777	0.947	0.449	0	Macrophage	GLUL
WDFY2	0	1.39031312982985	0.802	0.305	0	Macrophage	WDFY2
EXOC4	0	1.09874586277548	0.903	0.406	0	Macrophage	EXOC4
MAP3K5	0	1.26600090782418	0.872	0.375	0	Macrophage	MAP3K5
ROCK2	0	1.2859382127813	0.795	0.299	0	Macrophage	ROCK2
RGL1	0	1.8705077999415	0.676	0.18	0	Macrophage	RGL1
ITCH	0	1.62920693239344	0.736	0.24	0	Macrophage	ITCH
MAPKAP1	0	1.31665107230664	0.802	0.308	0	Macrophage	MAPKAP1
RPS6KC1	0	1.66266686830175	0.732	0.238	0	Macrophage	RPS6KC1
HPRT1	0	1.25739732324751	0.771	0.279	0	Macrophage	HPRT1
LPP	0	1.24297223680916	0.938	0.446	0	Macrophage	LPP
LIMA1	0	2.01075727569791	0.677	0.186	0	Macrophage	LIMA1
PEPD	0	1.63195154182296	0.715	0.224	0	Macrophage	PEPD
PLS3	0	2.01766218871535	0.672	0.182	0	Macrophage	PLS3
FTO	0	1.21621008154627	0.802	0.312	0	Macrophage	FTO
TDRD3	0	1.40022486837484	0.766	0.276	0	Macrophage	TDRD3
ENSBTAG00000002773	0	1.05373219666706	0.883	0.393	0	Macrophage	ENSBTAG00000002773
INSR	0	1.8637206867251	0.69	0.2	0	Macrophage	INSR
CERT1	0	1.31870587592007	0.856	0.367	0	Macrophage	CERT1
SMS	0	1.23949583206413	0.77	0.283	0	Macrophage	SMS
GGTA1	0	1.25794108447551	0.776	0.29	0	Macrophage	GGTA1
CACHD1	0	1.79722101393779	0.693	0.207	0	Macrophage	CACHD1
MAP2K5	0	1.50157887776184	0.752	0.266	0	Macrophage	MAP2K5
ZNRF2	0	1.3511673441261	0.804	0.319	0	Macrophage	ZNRF2
EML4	0	1.14559519852427	0.913	0.428	0	Macrophage	EML4
MITF	0	1.75527153974326	0.99	0.505	0	Macrophage	MITF
FCGR1A	0	1.73795285860706	0.686	0.202	0	Macrophage	FCGR1A
ATOSA	0	1.49724403106247	0.781	0.297	0	Macrophage	ATOSA
RRBP1	0	1.34448907685184	0.777	0.293	0	Macrophage	RRBP1
GSK3B	0	1.20572417568718	0.872	0.388	0	Macrophage	GSK3B
MGST3	0	1.04651303671731	0.813	0.329	0	Macrophage	MGST3
STON2	0	2.25127911992139	0.657	0.174	0	Macrophage	STON2
UVRAG	0	1.21699501166328	0.924	0.441	0	Macrophage	UVRAG
SND1	0	1.11203962175768	0.83	0.347	0	Macrophage	SND1
B3GNT2	0	1.33986727308326	0.789	0.307	0	Macrophage	B3GNT2
PDGFD	0	2.03717893803405	0.679	0.197	0	Macrophage	PDGFD
ENSBTAG00000011931	0	1.24461798819004	0.858	0.376	0	Macrophage	ENSBTAG00000011931
ATP1A1	0	1.14040667371968	0.812	0.331	0	Macrophage	ATP1A1
ZNF609	0	1.00748865909727	0.888	0.407	0	Macrophage	ZNF609
FABP5	0	1.14098140106284	0.889	0.408	0	Macrophage	FABP5
PHKB	0	1.25640883601513	0.787	0.306	0	Macrophage	PHKB
SLC25A13	0	1.70238350902715	0.702	0.221	0	Macrophage	SLC25A13
CD9	0	1.5256862822771	0.767	0.287	0	Macrophage	CD9
NCK1	0	1.26436219141797	0.815	0.335	0	Macrophage	NCK1
RALGAPA2	0	0.985749624667284	0.91	0.431	0	Macrophage	RALGAPA2
FAF1	0	1.05699656655159	0.836	0.357	0	Macrophage	FAF1
VPS13C	0	1.35594845860613	0.757	0.278	0	Macrophage	VPS13C
CMBL	0	1.44056963353053	0.691	0.212	0	Macrophage	CMBL
CNDP2	0	1.40524814847738	0.74	0.261	0	Macrophage	CNDP2
TRPM6	0	1.95565749560984	0.674	0.196	0	Macrophage	TRPM6
RAB10	0	1.10208886063243	0.863	0.385	0	Macrophage	RAB10
GNAQ	0	1.85109918239972	0.67	0.193	0	Macrophage	GNAQ
CYB5R3	0	1.40208802676994	0.715	0.238	0	Macrophage	CYB5R3
RUFY3	0	1.68900188546537	0.709	0.232	0	Macrophage	RUFY3
PRKCE	0	1.76999519755467	0.763	0.287	0	Macrophage	PRKCE
LYZ	0	1.50669335072843	0.95	0.474	0	Macrophage	LYZ
CHSY3	0	2.04501059209047	0.643	0.167	0	Macrophage	CHSY3
VWA8	0	1.56014830112085	0.716	0.24	0	Macrophage	VWA8
SAMHD1	0	1.28312524116586	0.957	0.481	0	Macrophage	SAMHD1
VSIG4	0	1.40624731649353	0.686	0.211	0	Macrophage	VSIG4
TRPV2	0	1.78674801656796	0.687	0.212	0	Macrophage	TRPV2
PIP4K2A	0	0.839085621751167	0.881	0.406	0	Macrophage	PIP4K2A
KLF7	0	1.28245440694259	0.789	0.315	0	Macrophage	KLF7
TGFBR1	0	1.25468588122435	0.778	0.304	0	Macrophage	TGFBR1
COL11A1	0	2.30137631872131	0.637	0.163	0	Macrophage	COL11A1
YBX3	0	1.19580461669258	0.754	0.28	0	Macrophage	YBX3
CHCHD3	0	1.06335040128948	0.818	0.344	0	Macrophage	CHCHD3
APP	0	1.84786573884615	0.667	0.194	0	Macrophage	APP
SH3KBP1	0	1.10878724416196	0.894	0.421	0	Macrophage	SH3KBP1
TMEM131L	0	1.16834952085693	0.91	0.437	0	Macrophage	TMEM131L
PDGFC	0	2.47983909123286	0.631	0.159	0	Macrophage	PDGFC
NLK	0	1.4590236668545	0.74	0.268	0	Macrophage	NLK
ATG7	0	1.37681170312319	0.753	0.281	0	Macrophage	ATG7
SYK	0	1.04081043951223	0.928	0.457	0	Macrophage	SYK
NUMB	0	1.27156459882661	0.784	0.313	0	Macrophage	NUMB
GNAS	0	1.11933895312034	0.937	0.466	0	Macrophage	GNAS
NDRG2	0	2.18049321201414	0.633	0.162	0	Macrophage	NDRG2
HP	0	1.3132177669512	0.822	0.351	0	Macrophage	HP
BMP2K	0	0.939337451523772	0.931	0.461	0	Macrophage	BMP2K
EFNA5	0	2.00302849419015	0.643	0.173	0	Macrophage	EFNA5
FKBP1A	0	1.23646555078024	0.798	0.328	0	Macrophage	FKBP1A
STX2	0	0.803822998010452	0.903	0.433	0	Macrophage	STX2
RAD23B	0	1.2759697102014	0.744	0.274	0	Macrophage	RAD23B
CYBB	0	1.15863130918209	0.957	0.488	0	Macrophage	CYBB
CEP170	0	1.13606245027974	0.795	0.327	0	Macrophage	CEP170
PPM1D	0	1.15671916015289	0.808	0.34	0	Macrophage	PPM1D
MLLT10	0	1.07233981445392	0.825	0.357	0	Macrophage	MLLT10
RBP4	0	1.26791083353228	0.726	0.258	0	Macrophage	RBP4
RNF130	0	0.975768895051017	0.891	0.424	0	Macrophage	RNF130
CTNNB1	0	1.19187277139457	0.804	0.337	0	Macrophage	CTNNB1
VTI1A	0	1.16410742972068	0.916	0.449	0	Macrophage	VTI1A
CAB39	0	0.969834435502417	0.876	0.41	0	Macrophage	CAB39
UHMK1	0	1.3626480072892	0.726	0.26	0	Macrophage	UHMK1
KDM4C	0	1.00616052250365	0.824	0.358	0	Macrophage	KDM4C
ZCCHC14	0	2.20176103940869	0.636	0.17	0	Macrophage	ZCCHC14
EPB41	0	1.02252516316871	0.853	0.388	0	Macrophage	EPB41
TRPS1	0	1.44101159836076	0.981	0.516	0	Macrophage	TRPS1
LRP5	0	2.09574482949407	0.627	0.162	0	Macrophage	LRP5
AP3B1	0	0.948545800393942	0.801	0.337	0	Macrophage	AP3B1
TTC39B	0	1.5513068693288	0.714	0.25	0	Macrophage	TTC39B
PDS5A	0	0.827479364726615	0.82	0.357	0	Macrophage	PDS5A
LONP2	0	1.60100087811816	0.694	0.231	0	Macrophage	LONP2
UBR3	0	1.3090887106015	0.751	0.289	0	Macrophage	UBR3
WWOX	0	1.0486411480032	0.784	0.322	0	Macrophage	WWOX
SVIL	0	1.067897073582	0.93	0.469	0	Macrophage	SVIL
ZCCHC7	0	0.976035085555204	0.793	0.332	0	Macrophage	ZCCHC7
ARB2A	0	0.856033338274039	0.871	0.41	0	Macrophage	ARB2A
UMAD1	0	0.994653345377165	0.836	0.375	0	Macrophage	UMAD1
FHIT	0	0.776669059594144	0.811	0.351	0	Macrophage	FHIT
PHF3	0	0.944873429881299	0.822	0.362	0	Macrophage	PHF3
UBE2K	0	1.01802831880738	0.792	0.333	0	Macrophage	UBE2K
TRAPPC8	0	1.13791981186175	0.77	0.311	0	Macrophage	TRAPPC8
ST7	0	1.46980380798954	0.683	0.225	0	Macrophage	ST7
DIAPH1	0	1.14015405005591	0.835	0.377	0	Macrophage	DIAPH1
KLF12	0	0.524566308611014	0.844	0.386	0	Macrophage	KLF12
UBE2E1	0	1.3577759663025	0.722	0.264	0	Macrophage	UBE2E1
DNAJC13	0	1.0919893655396	0.801	0.345	0	Macrophage	DNAJC13
SPTLC2	0	1.08283346707626	0.803	0.347	0	Macrophage	SPTLC2
PPP2R3A	0	1.98539179984696	0.629	0.173	0	Macrophage	PPP2R3A
FAM120A	0	1.03637279999558	0.764	0.308	0	Macrophage	FAM120A
ALCAM	0	0.874454705863954	0.904	0.449	0	Macrophage	ALCAM
ARHGAP31	0	1.33807259243959	0.743	0.288	0	Macrophage	ARHGAP31
DOCK7	0	1.94817145618288	0.634	0.179	0	Macrophage	DOCK7
RASSF3	0	1.08799892396924	0.797	0.342	0	Macrophage	RASSF3
CTSZ	0	0.556675919855673	0.872	0.417	0	Macrophage	CTSZ
SLC35G2	0	2.6642013132294	0.571	0.116	0	Macrophage	SLC35G2
IMMP2L	0	1.25666836257862	0.736	0.281	0	Macrophage	IMMP2L
MAN2A1	0	0.923918822381575	0.809	0.355	0	Macrophage	MAN2A1
COMMD10	0	1.51823873503377	0.684	0.23	0	Macrophage	COMMD10
LPGAT1	0	0.832837353645269	0.862	0.408	0	Macrophage	LPGAT1
CEBPA	0	1.87010302742762	0.643	0.189	0	Macrophage	CEBPA
MAPK14	0	1.1094123118363	0.887	0.433	0	Macrophage	MAPK14
GAS7	0	1.7661279734352	0.664	0.211	0	Macrophage	GAS7
IL17B	0	2.19930687451729	0.615	0.162	0	Macrophage	IL17B
CTNNA1	0	0.904490447630443	0.833	0.381	0	Macrophage	CTNNA1
NF1	0	0.9904507110952	0.81	0.359	0	Macrophage	NF1
TBC1D5	0	0.789447310828307	0.918	0.467	0	Macrophage	TBC1D5
KLF4	0	1.65740529518129	0.652	0.201	0	Macrophage	KLF4
PLEKHB2	0	1.1437546415138	0.725	0.274	0	Macrophage	PLEKHB2
ARFGEF1	0	1.02366289406382	0.806	0.356	0	Macrophage	ARFGEF1
USP53	0	1.82247795549642	0.651	0.201	0	Macrophage	USP53
PGD	0	1.20421569333594	0.782	0.332	0	Macrophage	PGD
ALOX5	0	1.83487874667651	0.638	0.188	0	Macrophage	ALOX5
CCDC50	0	1.13671563147971	0.73	0.28	0	Macrophage	CCDC50
PSAP	0	1.62318186068908	0.982	0.532	0	Macrophage	PSAP
NFIA	0	1.63719917203906	0.653	0.204	0	Macrophage	NFIA
TRIO	0	1.43766353679287	0.68	0.231	0	Macrophage	TRIO
CD58	0	1.18519140660711	0.752	0.303	0	Macrophage	CD58
COMMD3	0	1.06528382258468	0.738	0.289	0	Macrophage	COMMD3
ARHGAP10	0	0.826234444226604	0.764	0.315	0	Macrophage	ARHGAP10
IRF2BP2	0	1.1287085564353	0.735	0.286	0	Macrophage	IRF2BP2
ABHD3	0	1.50795873600998	0.679	0.231	0	Macrophage	ABHD3
AKT3	0	0.953240794208221	0.749	0.301	0	Macrophage	AKT3
GOLGA4	0	1.13615645317334	0.745	0.297	0	Macrophage	GOLGA4
CLEC7A	0	0.33925997766277	0.825	0.377	0	Macrophage	CLEC7A
WNK1	0	0.8300731241781	0.834	0.386	0	Macrophage	WNK1
TBC1D9	0	0.638897641666914	0.677	0.23	0	Macrophage	TBC1D9
TANC1	0	1.77994112522024	0.643	0.196	0	Macrophage	TANC1
IL12RB2	0	1.55752707881466	0.659	0.213	0	Macrophage	IL12RB2
ARID1B	0	0.741663609530698	0.926	0.48	0	Macrophage	ARID1B
VTA1	0	1.22440538121506	0.74	0.294	0	Macrophage	VTA1
CCNY	0	0.926087068897595	0.805	0.36	0	Macrophage	CCNY
ATF6	0	1.03836395796194	0.783	0.338	0	Macrophage	ATF6
HK3	0	1.44477842810545	0.703	0.258	0	Macrophage	HK3
ENSBTAG00000019015	0	-6.82925645364969	0.146	0.591	0	Macrophage	ENSBTAG00000019015
ASXL2	0	0.968273879788262	0.793	0.349	0	Macrophage	ASXL2
TMEM123	0	0.501381967299701	0.814	0.37	0	Macrophage	TMEM123
HIP1	0	2.18456658963051	0.608	0.164	0	Macrophage	HIP1
ENSBTAG00000062246	0	1.81295860790797	0.627	0.184	0	Macrophage	ENSBTAG00000062246
AFF1	0	1.04795505292233	0.944	0.501	0	Macrophage	AFF1
SENP6	0	0.90269161693425	0.838	0.395	0	Macrophage	SENP6
PDE4D	0	0.955132036846141	0.924	0.482	0	Macrophage	PDE4D
RSU1	0	1.12080100175698	0.736	0.294	0	Macrophage	RSU1
CDKAL1	0	0.909414783064326	0.781	0.339	0	Macrophage	CDKAL1
WDFY3	0	0.759736225074334	0.914	0.473	0	Macrophage	WDFY3
ADK	0	0.554995377963256	0.781	0.34	0	Macrophage	ADK
RAB3GAP2	0	1.26979463383528	0.706	0.265	0	Macrophage	RAB3GAP2
DYNC1H1	0	1.15618742731565	0.717	0.276	0	Macrophage	DYNC1H1
BLVRA	0	1.5104166302152	0.662	0.222	0	Macrophage	BLVRA
MYO9A	0	1.50931523412392	0.662	0.222	0	Macrophage	MYO9A
SPN	0	1.47014448240337	0.671	0.231	0	Macrophage	SPN
GPATCH2	0	1.20183362231134	0.717	0.277	0	Macrophage	GPATCH2
C3	0	1.48366836783691	0.655	0.216	0	Macrophage	C3
CLYBL	0	1.60171006792522	0.658	0.219	0	Macrophage	CLYBL
GBE1	0	1.0380009191475	0.903	0.464	0	Macrophage	GBE1
EEA1	0	1.12997170804866	0.72	0.281	0	Macrophage	EEA1
NCOR2	0	1.40189310838704	0.689	0.25	0	Macrophage	NCOR2
ABHD5	0	1.37566024466661	0.703	0.264	0	Macrophage	ABHD5
HSP90B1	0	0.945545358768423	0.783	0.345	0	Macrophage	HSP90B1
ABHD17B	0	1.58280778629284	0.658	0.22	0	Macrophage	ABHD17B
SOCS6	0	1.67298957921168	0.631	0.193	0	Macrophage	SOCS6
BIRC6	0	0.865701918978058	0.79	0.353	0	Macrophage	BIRC6
GALK2	0	1.59424048059423	0.653	0.216	0	Macrophage	GALK2
ATP6V1A	0	0.989684827706484	0.755	0.318	0	Macrophage	ATP6V1A
SCP2	0	1.10963152778737	0.873	0.436	0	Macrophage	SCP2
RAP1GDS1	0	0.845609266029657	0.78	0.343	0	Macrophage	RAP1GDS1
CCDC91	0	0.94942218832741	0.823	0.386	0	Macrophage	CCDC91
PRKN	0	2.00271109616336	0.608	0.171	0	Macrophage	PRKN
SCAPER	0	0.936874612529261	0.714	0.277	0	Macrophage	SCAPER
MYCBP2	0	1.12899903144373	0.965	0.529	0	Macrophage	MYCBP2
SDS	0	-8.10928470133004	0.136	0.572	0	Macrophage	SDS
RGCC	0	1.11320540874382	0.749	0.314	0	Macrophage	RGCC
RABEP1	0	1.18836888398835	0.708	0.273	0	Macrophage	RABEP1
ADTRP	0	2.04469767796638	0.597	0.162	0	Macrophage	ADTRP
BORCS5	0	1.50536641365099	0.653	0.219	0	Macrophage	BORCS5
ALAS1	0	1.53147733089124	0.648	0.214	0	Macrophage	ALAS1
SNX2	0	0.876470993229295	0.853	0.419	0	Macrophage	SNX2
STX8	0	1.15406105578626	0.716	0.282	0	Macrophage	STX8
SEPTIN9	0	0.892061180260599	0.758	0.324	0	Macrophage	SEPTIN9
IFIT1	0	-7.22599610928758	0.043	0.477	0	Macrophage	IFIT1
SMARCA2	0	1.15248622530118	0.711	0.277	0	Macrophage	SMARCA2
UBR5	0	0.922698809662185	0.836	0.402	0	Macrophage	UBR5
ARID1A	0	0.823611944608259	0.794	0.361	0	Macrophage	ARID1A
EPS15	0	0.987801882890322	0.803	0.37	0	Macrophage	EPS15
MEF2A	0	0.944079534350147	0.931	0.498	0	Macrophage	MEF2A
PARL	0	1.08128725524594	0.735	0.302	0	Macrophage	PARL
XDH	0	0.85499904039487	0.951	0.518	0	Macrophage	XDH
STAG1	0	0.314729732255916	0.909	0.477	0	Macrophage	STAG1
DYM	0	0.856300063080008	0.807	0.375	0	Macrophage	DYM
CD69	0	-8.48859797434904	0.015	0.447	0	Macrophage	CD69
MKLN1	0	0.902138561770899	0.879	0.447	0	Macrophage	MKLN1
RUNX1	0	1.2816100803275	0.976	0.544	0	Macrophage	RUNX1
ATP10D	0	1.54230635588479	0.642	0.211	0	Macrophage	ATP10D
TBC1D1	0	0.710896528275881	0.873	0.442	0	Macrophage	TBC1D1
KANSL1	0	0.758920916786889	0.895	0.464	0	Macrophage	KANSL1
SEL1L	0	1.12059425911882	0.711	0.28	0	Macrophage	SEL1L
KMT2C	0	0.88907296124761	0.915	0.485	0	Macrophage	KMT2C
MYO1F	0	0.89677055596507	0.809	0.379	0	Macrophage	MYO1F
TMOD3	0	0.896563664419473	0.804	0.374	0	Macrophage	TMOD3
MRTFA	0	0.817313859801417	0.759	0.329	0	Macrophage	MRTFA
IGF2R	0	0.603632989089311	0.856	0.426	0	Macrophage	IGF2R
LRCH1	0	0.739076765569188	0.885	0.455	0	Macrophage	LRCH1
CYP4V2	0	1.72285062975283	0.612	0.182	0	Macrophage	CYP4V2
LACTB	0	1.17421982403582	0.69	0.26	0	Macrophage	LACTB
SLC44A1	0	1.20586211606394	0.666	0.237	0	Macrophage	SLC44A1
LGALS3	0	1.49521671939263	0.911	0.482	0	Macrophage	LGALS3
RTN3	0	1.01243956096534	0.93	0.501	0	Macrophage	RTN3
TLR7	0	1.56028314619753	0.628	0.199	0	Macrophage	TLR7
R3HDM2	0	0.889578102033501	0.759	0.33	0	Macrophage	R3HDM2
MFSD14B	0	1.04722676440638	0.731	0.302	0	Macrophage	MFSD14B
FBXL17	0	0.868262218848509	0.862	0.433	0	Macrophage	FBXL17
GRN	0	1.13506148721775	0.949	0.52	0	Macrophage	GRN
IQGAP2	0	0.77936573440618	0.775	0.347	0	Macrophage	IQGAP2
SLC10A7	0	1.25886519352954	0.681	0.253	0	Macrophage	SLC10A7
PKP4	0	1.39336298333972	0.631	0.203	0	Macrophage	PKP4
SESTD1	0	1.88877899452626	0.607	0.179	0	Macrophage	SESTD1
ARHGDIA	0	1.05148334881408	0.73	0.302	0	Macrophage	ARHGDIA
ZDHHC20	0	1.22411287603918	0.692	0.264	0	Macrophage	ZDHHC20
TUT4	0	1.19084383793519	0.663	0.236	0	Macrophage	TUT4
LGALS1	0	0.741477352242003	0.778	0.351	0	Macrophage	LGALS1
AGO3	0	1.0504241653125	0.719	0.292	0	Macrophage	AGO3
OSBPL9	0	0.845503457871078	0.894	0.467	0	Macrophage	OSBPL9
SRGAP1	0	1.74672908325712	0.603	0.176	0	Macrophage	SRGAP1
VCP	0	1.24931534834664	0.695	0.268	0	Macrophage	VCP
GNS	0	1.62793703188055	0.63	0.204	0	Macrophage	GNS
PHF14	0	1.29561233262406	0.684	0.258	0	Macrophage	PHF14
VPS35	0	1.26102240615017	0.669	0.243	0	Macrophage	VPS35
MTA3	0	2.02447589320164	0.592	0.166	0	Macrophage	MTA3
EFR3A	0	1.16437296008533	0.701	0.275	0	Macrophage	EFR3A
PAPSS2	0	1.02274324833424	0.701	0.276	0	Macrophage	PAPSS2
NCKAP1L	0	1.18893540970036	0.684	0.26	0	Macrophage	NCKAP1L
KIF1B	0	1.3589357060628	0.669	0.245	0	Macrophage	KIF1B
SDHB	0	0.842325186778273	0.756	0.332	0	Macrophage	SDHB
ENSBTAG00000012289	0	1.45829500197648	0.62	0.196	0	Macrophage	ENSBTAG00000012289
TTLL5	0	1.71443780946407	0.622	0.198	0	Macrophage	TTLL5
CALR	0	0.854333639129148	0.818	0.394	0	Macrophage	CALR
U2SURP	0	0.789563775822128	0.774	0.351	0	Macrophage	U2SURP
ITSN2	0	0.773405375472168	0.804	0.381	0	Macrophage	ITSN2
ACTN1	0	0.765526487060844	0.772	0.349	0	Macrophage	ACTN1
ARMH3	0	1.52663090004567	0.642	0.219	0	Macrophage	ARMH3
PIP5K1B	0	0.959286928997041	0.727	0.304	0	Macrophage	PIP5K1B
CLTC	0	0.87189297240662	0.873	0.45	0	Macrophage	CLTC
SPOP	0	1.18578593361828	0.703	0.28	0	Macrophage	SPOP
STOM	0	0.814977907407794	0.73	0.308	0	Macrophage	STOM
RBM26	0	0.901468350669507	0.74	0.318	0	Macrophage	RBM26
TGM3	0	-7.70444237458918	0.015	0.437	0	Macrophage	TGM3
C23H6orf62	0	0.849693655930977	0.742	0.32	0	Macrophage	C23H6orf62
RIPOR2	0	-7.45617969304388	0.014	0.436	0	Macrophage	RIPOR2
ZFYVE9	0	1.83231355182745	0.602	0.181	0	Macrophage	ZFYVE9
SMAD2	0	1.03481077967369	0.718	0.297	0	Macrophage	SMAD2
HSD17B12	0	1.18476261625017	0.692	0.271	0	Macrophage	HSD17B12
CREM	0	-5.81199894494487	0.087	0.507	0	Macrophage	CREM
CHCHD10	0	1.5724871697007	0.596	0.176	0	Macrophage	CHCHD10
SPAG9	0	0.726828457052359	0.854	0.434	0	Macrophage	SPAG9
RNF216	0	1.18485411770241	0.695	0.275	0	Macrophage	RNF216
DIAPH3	0	0.836077973499327	0.639	0.22	0	Macrophage	DIAPH3
CXCL16	0	1.23151102224299	0.713	0.294	0	Macrophage	CXCL16
ATP13A3	0	1.33263202716901	0.686	0.268	0	Macrophage	ATP13A3
CSF3R	0	-7.80828418056149	0.014	0.432	0	Macrophage	CSF3R
ENSBTAG00000053098	0	1.82070965238621	0.605	0.187	0	Macrophage	ENSBTAG00000053098
RBM6	0	0.786643025656225	0.756	0.338	0	Macrophage	RBM6
UNC93B1	0	0.842128588886622	0.812	0.395	0	Macrophage	UNC93B1
PUM1	0	0.696707952730925	0.838	0.421	0	Macrophage	PUM1
NSD1	0	0.913901198129405	0.739	0.322	0	Macrophage	NSD1
KCTD12	0	0.878835797342027	0.746	0.329	0	Macrophage	KCTD12
ACAD8	0	1.65493122157319	0.602	0.185	0	Macrophage	ACAD8
ERBIN	0	0.750191116302893	0.88	0.463	0	Macrophage	ERBIN
VEZT	0	1.28142771563213	0.662	0.246	0	Macrophage	VEZT
ARAP2	0	0.52887891860246	0.811	0.395	0	Macrophage	ARAP2
MAT2A	0	0.923837146433087	0.7	0.284	0	Macrophage	MAT2A
DMXL2	0	-0.417004885705738	0.759	0.343	0	Macrophage	DMXL2
TMTC2	0	2.17075905131367	0.571	0.155	0	Macrophage	TMTC2
LAMB1	0	2.05701049728288	0.571	0.155	0	Macrophage	LAMB1
BOD1L1	0	1.13880997437093	0.688	0.272	0	Macrophage	BOD1L1
CAST	0	1.08272596089992	0.954	0.538	0	Macrophage	CAST
ISG20	0	-5.87505798990173	0.122	0.537	0	Macrophage	ISG20
TASOR	0	1.08793152552554	0.687	0.272	0	Macrophage	TASOR
DGKG	0	1.70822413680494	0.608	0.193	0	Macrophage	DGKG
ABHD12	0	1.06143847179579	0.715	0.3	0	Macrophage	ABHD12
BTK	0	1.32944952199499	0.645	0.231	0	Macrophage	BTK
NCOA3	0	0.656252469257071	0.795	0.381	0	Macrophage	NCOA3
NSF	0	1.15931574409922	0.652	0.238	0	Macrophage	NSF
TCN1	0	-9.40548376584179	0.009	0.423	0	Macrophage	TCN1
TIA1	0	1.13329645448392	0.688	0.274	0	Macrophage	TIA1
ATP2C1	0	1.05128628112923	0.684	0.271	0	Macrophage	ATP2C1
CDK13	0	0.714178355736427	0.801	0.388	0	Macrophage	CDK13
SETD3	0	1.05140024152662	0.7	0.287	0	Macrophage	SETD3
TNRC6A	0	0.998094347135616	0.716	0.303	0	Macrophage	TNRC6A
S100A10	0	0.768945253155406	0.889	0.477	0	Macrophage	S100A10
ATXN10	0	1.47392280968247	0.621	0.209	0	Macrophage	ATXN10
WFS1	0	2.20351979153501	0.554	0.142	0	Macrophage	WFS1
LMNB1	0	-4.82837240654772	0.107	0.519	0	Macrophage	LMNB1
SLCO4C1	0	1.43412082353968	0.637	0.225	0	Macrophage	SLCO4C1
MAN2B1	0	1.29852358075195	0.638	0.226	0	Macrophage	MAN2B1
REEP3	0	1.12787789016673	0.674	0.262	0	Macrophage	REEP3
EIF3A	0	0.768859796260628	0.749	0.337	0	Macrophage	EIF3A
PBRM1	0	0.999814799289862	0.692	0.28	0	Macrophage	PBRM1
ZZZ3	0	1.07371162712126	0.68	0.269	0	Macrophage	ZZZ3
SLC36A1	0	1.38489324597891	0.632	0.221	0	Macrophage	SLC36A1
GRK3	0	1.22600737079609	0.638	0.227	0	Macrophage	GRK3
GALNT2	0	1.28098821927577	0.645	0.234	0	Macrophage	GALNT2
VPS41	0	0.863396158834639	0.747	0.336	0	Macrophage	VPS41
RUBCNL	0	-7.62989424960134	0.025	0.436	0	Macrophage	RUBCNL
SRSF2	0	0.550224275799681	0.793	0.383	0	Macrophage	SRSF2
LY86	0	1.21472671224776	0.684	0.274	0	Macrophage	LY86
ABL2	0	1.72094395106657	0.595	0.185	0	Macrophage	ABL2
DMXL1	0	1.13311228278776	0.655	0.246	0	Macrophage	DMXL1
PDIA3	0	0.731959962440605	0.802	0.393	0	Macrophage	PDIA3
MYADM	0	0.990555991311975	0.794	0.385	0	Macrophage	MYADM
CRLF3	0	0.915290220841451	0.796	0.387	0	Macrophage	CRLF3
TMEM256	0	0.808776263246213	0.788	0.379	0	Macrophage	TMEM256
ENSBTAG00000047621	0	1.64434865564475	0.59	0.181	0	Macrophage	ENSBTAG00000047621
ZNF462	0	2.2053879125624	0.561	0.153	0	Macrophage	ZNF462
PHIP	0	0.811449015239293	0.78	0.372	0	Macrophage	PHIP
SPG21	0	1.25361433599279	0.631	0.223	0	Macrophage	SPG21
EXT1	0	1.09388365710766	0.667	0.259	0	Macrophage	EXT1
INPP4A	0	0.884925321474272	0.708	0.3	0	Macrophage	INPP4A
ZFP36L2	0	0.640911305344239	0.851	0.443	0	Macrophage	ZFP36L2
HECTD1	0	0.923679557026287	0.723	0.315	0	Macrophage	HECTD1
ENSBTAG00000000524	0	1.23449609153354	0.966	0.558	0	Macrophage	ENSBTAG00000000524
GPATCH8	0	0.647554812775128	0.814	0.406	0	Macrophage	GPATCH8
GLB1	0	1.14931978100901	0.662	0.255	0	Macrophage	GLB1
DOCK11	0	0.67054476752069	0.827	0.42	0	Macrophage	DOCK11
ARHGAP21	0	1.59951583013887	0.598	0.191	0	Macrophage	ARHGAP21
YWHAE	0	0.740646691881475	0.861	0.454	0	Macrophage	YWHAE
TMEM170B	0	1.88581656623065	0.577	0.17	0	Macrophage	TMEM170B
ANXA5	0	0.982815840423819	0.914	0.508	0	Macrophage	ANXA5
PABPN1	0	0.70017879360714	0.799	0.393	0	Macrophage	PABPN1
RAB6A	0	1.19032896964174	0.667	0.261	0	Macrophage	RAB6A
ENSBTAG00000046172	0	1.05100067982335	0.661	0.255	0	Macrophage	ENSBTAG00000046172
ITGB2	0	0.848495176450578	0.82	0.414	0	Macrophage	ITGB2
SLC31A1	0	1.69405504952314	0.59	0.184	0	Macrophage	SLC31A1
TGFBR2	0	0.854285771917296	0.734	0.328	0	Macrophage	TGFBR2
DOCK1	0	1.56414974181766	0.592	0.186	0	Macrophage	DOCK1
SULT1A1	0	1.01127711745028	0.739	0.333	0	Macrophage	SULT1A1
MT-ND5	0	0.517472155476911	0.871	0.465	0	Macrophage	MT-ND5
GPR39	0	2.14827186302187	0.559	0.154	0	Macrophage	GPR39
ANKRD17	0	0.721140274564434	0.905	0.5	0	Macrophage	ANKRD17
ENSBTAG00000039520	0	0.90302769867409	0.756	0.351	0	Macrophage	ENSBTAG00000039520
WWP2	0	1.17294919266601	0.66	0.255	0	Macrophage	WWP2
RSRC1	0	0.749889812863149	0.705	0.3	0	Macrophage	RSRC1
RCL1	0	1.48773427885989	0.589	0.184	0	Macrophage	RCL1
GLG1	0	0.633193135540882	0.84	0.435	0	Macrophage	GLG1
BPTF	0	0.610010433104719	0.848	0.443	0	Macrophage	BPTF
HMBOX1	0	1.25208936326231	0.654	0.25	0	Macrophage	HMBOX1
PTPRA	0	0.99777965826418	0.678	0.274	0	Macrophage	PTPRA
FAM91A1	0	1.27505084038241	0.635	0.231	0	Macrophage	FAM91A1
SYNJ1	0	0.88408696513871	0.716	0.312	0	Macrophage	SYNJ1
SH3GLB1	0	0.745865442695636	0.84	0.436	0	Macrophage	SH3GLB1
SNX13	0	0.959764585347464	0.698	0.294	0	Macrophage	SNX13
UHRF2	0	0.950372739877093	0.692	0.288	0	Macrophage	UHRF2
MAP4	0	0.94967518036475	0.688	0.284	0	Macrophage	MAP4
JARID2	0	0.847823648162857	0.943	0.539	0	Macrophage	JARID2
MERTK	0	2.26455100576844	0.544	0.141	0	Macrophage	MERTK
PLEC	0	1.11802256150942	0.663	0.26	0	Macrophage	PLEC
KIAA0100	0	0.814234583643457	0.806	0.403	0	Macrophage	KIAA0100
BRWD1	0	0.784915325937019	0.72	0.317	0	Macrophage	BRWD1
SOS1	0	0.92263876217464	0.715	0.312	0	Macrophage	SOS1
ZEB1	0	0.857086360898351	0.865	0.462	0	Macrophage	ZEB1
ATP11B	0	0.816044933787444	0.757	0.355	0	Macrophage	ATP11B
SPATS2L	0	1.51223075696776	0.611	0.209	0	Macrophage	SPATS2L
CPM	0	2.42986496515603	0.547	0.145	0	Macrophage	CPM
VDAC1	0	1.05421977818791	0.647	0.245	0	Macrophage	VDAC1
EXOC5	0	1.22235634143652	0.645	0.243	0	Macrophage	EXOC5
ARFGEF2	0	1.43735228515704	0.617	0.215	0	Macrophage	ARFGEF2
NCOA6	0	1.11323118321749	0.662	0.26	0	Macrophage	NCOA6
PRKX	0	1.49925021517379	0.61	0.209	0	Macrophage	PRKX
PCCA	0	0.976302136877864	0.678	0.277	0	Macrophage	PCCA
XPR1	0	1.27889640787842	0.643	0.242	0	Macrophage	XPR1
SNRPN	0	1.06180583436545	0.677	0.276	0	Macrophage	SNRPN
AGFG1	0	0.704042272978832	0.836	0.435	0	Macrophage	AGFG1
THADA	0	0.856608205229063	0.698	0.297	0	Macrophage	THADA
PTDSS1	0	1.51610037320078	0.601	0.2	0	Macrophage	PTDSS1
PDIA6	0	0.935623099645448	0.683	0.283	0	Macrophage	PDIA6
VPS8	0	1.15291678010514	0.659	0.259	0	Macrophage	VPS8
KYNU	0	1.11586322070699	0.627	0.227	0	Macrophage	KYNU
LRRC8D	0	0.68247944765127	0.784	0.384	0	Macrophage	LRRC8D
PRDX1	0	0.782055001037308	0.814	0.414	0	Macrophage	PRDX1
STRN3	0	0.814650299954039	0.729	0.329	0	Macrophage	STRN3
DPYD	0	0.947430211301229	0.971	0.572	0	Macrophage	DPYD
EEIG2	0	1.29866406314307	0.637	0.238	0	Macrophage	EEIG2
PHACTR2	0	0.520797847199732	0.893	0.494	0	Macrophage	PHACTR2
IKZF1	0	0.267260099739545	0.817	0.418	0	Macrophage	IKZF1
KIF13B	0	0.850487994474005	0.738	0.339	0	Macrophage	KIF13B
ENSBTAG00000005211	0	0.738415192429223	0.74	0.341	0	Macrophage	ENSBTAG00000005211
AP1G1	0	1.01115696698651	0.683	0.285	0	Macrophage	AP1G1
KPNA4	0	0.670983807030796	0.776	0.378	0	Macrophage	KPNA4
GLCCI1	0	1.42134227783573	0.647	0.249	0	Macrophage	GLCCI1
AP3D1	0	1.12434355324603	0.643	0.245	0	Macrophage	AP3D1
ADCY7	0	1.18630070745409	0.627	0.229	0	Macrophage	ADCY7
DTNBP1	0	1.09774510629808	0.661	0.263	0	Macrophage	DTNBP1
ADIPOR2	0	1.6501308280482	0.592	0.194	0	Macrophage	ADIPOR2
NLRC4	0	1.46593007247655	0.595	0.197	0	Macrophage	NLRC4
OSBPL1A	0	1.70859211044678	0.578	0.18	0	Macrophage	OSBPL1A
PPARGC1B	0	1.92086959480911	0.567	0.169	0	Macrophage	PPARGC1B
ITGB5	0	2.16305517463027	0.55	0.153	0	Macrophage	ITGB5
SPOPL	0	1.32761026977476	0.634	0.237	0	Macrophage	SPOPL
AGAP1	0	1.73021825620058	0.559	0.162	0	Macrophage	AGAP1
ZSWIM6	0	1.81724444222848	0.979	0.582	0	Macrophage	ZSWIM6
USP4	0	0.981163616930735	0.678	0.281	0	Macrophage	USP4
HERC4	0	0.851475379672401	0.798	0.401	0	Macrophage	HERC4
CERS2	0	0.992286310788092	0.701	0.304	0	Macrophage	CERS2
TAOK3	0	0.729624374865817	0.735	0.338	0	Macrophage	TAOK3
SYNRG	0	0.886625355656878	0.696	0.299	0	Macrophage	SYNRG
MAP3K2	0	0.615422429599447	0.852	0.456	0	Macrophage	MAP3K2
PPIG	0	0.729193562417236	0.717	0.321	0	Macrophage	PPIG
SLCO3A1	0	0.689071990102481	0.821	0.425	0	Macrophage	SLCO3A1
BAZ2B	0	1.15161339042958	0.636	0.241	0	Macrophage	BAZ2B
LMNA	0	1.15088180910709	0.614	0.219	0	Macrophage	LMNA
IL1R1	0	1.21478694580089	0.616	0.221	0	Macrophage	IL1R1
LUC7L2	0	0.731994882866805	0.717	0.322	0	Macrophage	LUC7L2
ISG15	0	-7.21476050288107	0.167	0.561	0	Macrophage	ISG15
TLK1	0	0.76931399586898	0.716	0.322	0	Macrophage	TLK1
TBCA	0	0.700024693784724	0.709	0.315	0	Macrophage	TBCA
APRT	0	0.867062958640659	0.69	0.296	0	Macrophage	APRT
ENSBTAG00000063735	0	0.460141606186561	0.759	0.366	0	Macrophage	ENSBTAG00000063735
GPD2	0	1.32961067412525	0.637	0.244	0	Macrophage	GPD2
ENSBTAG00000003528	0	1.64680264559247	0.561	0.168	0	Macrophage	ENSBTAG00000003528
PHF20	0	1.24988072963925	0.642	0.249	0	Macrophage	PHF20
RERE	0	0.796386395798695	0.714	0.321	0	Macrophage	RERE
DPYSL2	0	1.21879826342344	0.608	0.216	0	Macrophage	DPYSL2
PPP3CC	0	1.07515742792764	0.641	0.249	0	Macrophage	PPP3CC
RELCH	0	1.15400153115228	0.635	0.243	0	Macrophage	RELCH
PSMD14	0	0.838883675246279	0.704	0.312	0	Macrophage	PSMD14
ARRB1	0	1.5155067080999	0.579	0.187	0	Macrophage	ARRB1
EXOC6	0	0.743283959525403	0.72	0.328	0	Macrophage	EXOC6
SPNS1	0	1.76412773296535	0.563	0.171	0	Macrophage	SPNS1
TFG	0	1.01801407636415	0.664	0.273	0	Macrophage	TFG
ATF7	0	1.23633507104036	0.63	0.239	0	Macrophage	ATF7
MYO5A	0	1.11469055969846	0.645	0.254	0	Macrophage	MYO5A
ZNHIT6	0	1.50684919907253	0.59	0.199	0	Macrophage	ZNHIT6
TOP2B	0	0.758073513403938	0.723	0.332	0	Macrophage	TOP2B
ATG3	0	0.430755747759945	0.878	0.488	0	Macrophage	ATG3
ACVR1	0	2.04184747476332	0.542	0.152	0	Macrophage	ACVR1
RXRA	0	1.12226464696008	0.603	0.213	0	Macrophage	RXRA
PSME4	0	1.40042496869091	0.601	0.211	0	Macrophage	PSME4
RIMBP2	0	2.04994914930866	0.52	0.13	0	Macrophage	RIMBP2
ANKS1A	0	1.16524926798768	0.645	0.255	0	Macrophage	ANKS1A
NIPSNAP2	0	1.15204429011243	0.629	0.239	0	Macrophage	NIPSNAP2
HSPA5	0	1.05565863082464	0.718	0.328	0	Macrophage	HSPA5
NRROS	0	1.21838337132869	0.631	0.242	0	Macrophage	NRROS
UBE2D2	0	0.645716785120539	0.767	0.378	0	Macrophage	UBE2D2
RAB2A	0	0.645513828769741	0.887	0.498	0	Macrophage	RAB2A
DEFB4A	0	1.12158673706099	0.982	0.593	0	Macrophage	DEFB4A
CLEC1A	0	1.69243246727762	0.552	0.164	0	Macrophage	CLEC1A
SCAF11	0	0.636965136012935	0.766	0.378	0	Macrophage	SCAF11
LARGE1	0	2.18025624062563	0.524	0.136	0	Macrophage	LARGE1
SCAMP1	0	1.37067372195908	0.598	0.21	0	Macrophage	SCAMP1
ENSBTAG00000061866	0	0.512931716550608	0.756	0.368	0	Macrophage	ENSBTAG00000061866
EMILIN2	0	1.15943352589793	0.605	0.217	0	Macrophage	EMILIN2
STT3B	0	0.830061996600514	0.668	0.28	0	Macrophage	STT3B
TPI1	0	0.568936567608862	0.727	0.339	0	Macrophage	TPI1
MIB1	0	1.60342252441636	0.579	0.191	0	Macrophage	MIB1
UBR2	0	0.924196615255388	0.674	0.287	0	Macrophage	UBR2
ENSBTAG00000049733	0	1.3125915241098	0.605	0.218	0	Macrophage	ENSBTAG00000049733
MDH2	0	0.991559055561298	0.658	0.271	0	Macrophage	MDH2
KAT2B	0	0.747300157483948	0.715	0.328	0	Macrophage	KAT2B
ARL11	0	0.672732227181785	0.734	0.348	0	Macrophage	ARL11
ITGB1	0	0.435789267952343	0.765	0.379	0	Macrophage	ITGB1
SEC11A	0	0.643200880573497	0.767	0.381	0	Macrophage	SEC11A
PDSS2	0	1.62052448615868	0.565	0.179	0	Macrophage	PDSS2
LCOR	0	0.547377683830693	0.808	0.423	0	Macrophage	LCOR
TAGLN2	0	0.906977354680015	0.897	0.512	0	Macrophage	TAGLN2
PCBP2	0	0.4863422864333	0.815	0.43	0	Macrophage	PCBP2
P4HA1	0	0.329593718204537	0.691	0.306	0	Macrophage	P4HA1
APC	0	0.855439386414992	0.685	0.301	0	Macrophage	APC
TBL1XR1	0	0.527689499679485	0.767	0.383	0	Macrophage	TBL1XR1
PSMD1	0	1.0280225559062	0.64	0.256	0	Macrophage	PSMD1
VAV3	0	1.03219786659805	0.975	0.591	0	Macrophage	VAV3
PPIP5K2	0	1.07156411339594	0.641	0.257	0	Macrophage	PPIP5K2
CDC42BPB	0	2.08988760774901	0.533	0.149	0	Macrophage	CDC42BPB
FBXL20	0	0.592818375488264	0.734	0.35	0	Macrophage	FBXL20
RAB4A	0	1.26486363907372	0.609	0.225	0	Macrophage	RAB4A
KIF13A	0	1.65352691342367	0.561	0.178	0	Macrophage	KIF13A
PRPF40A	0	0.540257666200716	0.78	0.397	0	Macrophage	PRPF40A
CD83	0	1.42208628263593	0.565	0.182	0	Macrophage	CD83
GBF1	0	0.766347358567073	0.697	0.314	0	Macrophage	GBF1
CHM	0	0.90119642434878	0.67	0.288	0	Macrophage	CHM
DLG1	0	0.987350654169718	0.651	0.269	0	Macrophage	DLG1
MPP1	0	0.921864819189875	0.657	0.275	0	Macrophage	MPP1
PIKFYVE	0	1.31555225848244	0.589	0.207	0	Macrophage	PIKFYVE
NFE2L2	0	0.22118772328386	0.875	0.493	0	Macrophage	NFE2L2
RBM25	0	0.546125408097118	0.787	0.405	0	Macrophage	RBM25
CAMK1D	0	1.34882939428137	0.598	0.216	0	Macrophage	CAMK1D
FBXW7	0	1.12794069004663	0.628	0.246	0	Macrophage	FBXW7
BTBD9	0	0.638834570384669	0.884	0.502	0	Macrophage	BTBD9
SSR1	0	0.639336924487403	0.726	0.344	0	Macrophage	SSR1
NUPR1	0	-0.599621228257031	0.764	0.382	0	Macrophage	NUPR1
ENSBTAG00000017801	0	0.874041982861054	0.69	0.308	0	Macrophage	ENSBTAG00000017801
LPCAT3	0	1.43802879162647	0.587	0.206	0	Macrophage	LPCAT3
CCDC82	0	0.427709870039528	0.774	0.393	0	Macrophage	CCDC82
DYNLT3	0	0.998694739779021	0.631	0.251	0	Macrophage	DYNLT3
ATP5MC3	0	0.680535128572847	0.74	0.36	0	Macrophage	ATP5MC3
SNX27	0	1.06970093017338	0.626	0.246	0	Macrophage	SNX27
SLC25A24	0	1.14100869920411	0.618	0.238	0	Macrophage	SLC25A24
USO1	0	1.22681830846174	0.611	0.231	0	Macrophage	USO1
ENSBTAG00000069757	0	1.82290698629262	0.536	0.156	0	Macrophage	ENSBTAG00000069757
NAA15	0	1.09738572697848	0.616	0.236	0	Macrophage	NAA15
MARCHF6	0	0.545275297375194	0.761	0.381	0	Macrophage	MARCHF6
HSP90AB1	0	0.234416582284754	0.931	0.551	0	Macrophage	HSP90AB1
PAPSS1	0	0.829192545355075	0.695	0.315	0	Macrophage	PAPSS1
PUM2	0	0.440160553619152	0.832	0.452	0	Macrophage	PUM2
TCN2	0	1.38172746605152	0.568	0.188	0	Macrophage	TCN2
ACP5	0	1.67254973573516	0.547	0.168	0	Macrophage	ACP5
GSTM3	0	1.37590576221131	0.566	0.187	0	Macrophage	GSTM3
AIG1	0	1.71443648245131	0.555	0.177	0	Macrophage	AIG1
KLHL4	0	2.46854271407221	0.502	0.124	0	Macrophage	KLHL4
OCIAD1	0	0.548103979985068	0.769	0.391	0	Macrophage	OCIAD1
MFSD12	0	1.55646253315551	0.541	0.163	0	Macrophage	MFSD12
GNB1	0	0.763534665504456	0.737	0.359	0	Macrophage	GNB1
ENSBTAG00000004054	0	0.488818875177463	0.852	0.474	0	Macrophage	ENSBTAG00000004054
RPTOR	0	1.2476089209313	0.594	0.216	0	Macrophage	RPTOR
HSPB1	0	1.12230606263532	0.968	0.59	0	Macrophage	HSPB1
ITGAL	0	0.6548493344553	0.708	0.33	0	Macrophage	ITGAL
ENSBTAG00000001235	0	1.4241654817887	0.583	0.206	0	Macrophage	ENSBTAG00000001235
TMEM106B	0	1.1088330458645	0.619	0.242	0	Macrophage	TMEM106B
NR3C1	0	0.325460352428214	0.86	0.483	0	Macrophage	NR3C1
MAN1A1	0	0.25911887467393	0.921	0.544	0	Macrophage	MAN1A1
DPP8	0	1.20505085510972	0.609	0.232	0	Macrophage	DPP8
SUPT20H	0	0.907582458465475	0.655	0.278	0	Macrophage	SUPT20H
DNAAF9	0	2.07293587451569	0.521	0.144	0	Macrophage	DNAAF9
ETFA	0	1.16985170433095	0.6	0.223	0	Macrophage	ETFA
HIBADH	0	1.41714117732818	0.577	0.2	0	Macrophage	HIBADH
CSDE1	0	0.637201922841083	0.733	0.357	0	Macrophage	CSDE1
ASH1L	0	0.552929580414343	0.936	0.56	0	Macrophage	ASH1L
RNLS	0	1.81484836613979	0.543	0.167	0	Macrophage	RNLS
IFIT3	0	-8.08024657499884	0.018	0.394	0	Macrophage	IFIT3
ENOX2	0	1.65448722255403	0.558	0.183	0	Macrophage	ENOX2
COLGALT1	0	1.6073235211569	0.547	0.172	0	Macrophage	COLGALT1
H2AC18	0	0.817657621312064	0.588	0.213	0	Macrophage	H2AC18
SLC2A13	0	0.957444238972392	0.645	0.27	0	Macrophage	SLC2A13
MNAT1	0	1.13168764285518	0.631	0.256	0	Macrophage	MNAT1
SLX4IP	0	1.26787336726085	0.593	0.218	0	Macrophage	SLX4IP
MDFIC	0	0.578686761882312	0.66	0.286	0	Macrophage	MDFIC
EEF1A1	0	0.576228315549105	0.804	0.43	0	Macrophage	EEF1A1
CCDC93	0	1.09827911734075	0.626	0.252	0	Macrophage	CCDC93
PPIA	0	0.40734669780147	0.745	0.371	0	Macrophage	PPIA
RNF169	0	0.973267341083628	0.652	0.278	0	Macrophage	RNF169
GLUD1	0	0.973421808097008	0.629	0.255	0	Macrophage	GLUD1
WAC	0	0.533321438002484	0.819	0.445	0	Macrophage	WAC
STK38	0	0.549603437869295	0.824	0.45	0	Macrophage	STK38
SPPL2A	0	0.767299491431017	0.685	0.312	0	Macrophage	SPPL2A
GOLIM4	0	1.68447998619637	0.544	0.171	0	Macrophage	GOLIM4
HACD2	0	0.959377184091553	0.645	0.272	0	Macrophage	HACD2
COPA	0	1.11221151600454	0.609	0.236	0	Macrophage	COPA
GPR84	0	-6.99951628000348	0.064	0.437	0	Macrophage	GPR84
TXN	0	0.934628634339929	0.907	0.534	0	Macrophage	TXN
ENSBTAG00000054306	0	-5.06708763808076	0.057	0.43	0	Macrophage	ENSBTAG00000054306
MAP2K1	0	0.889131785837354	0.645	0.272	0	Macrophage	MAP2K1
DENND4A	0	0.306970002561931	0.739	0.366	0	Macrophage	DENND4A
MINDY3	0	1.32528843772873	0.589	0.216	0	Macrophage	MINDY3
TMEM254	0	1.52507804856868	0.544	0.171	0	Macrophage	TMEM254
PPP1CB	0	0.55889476755148	0.706	0.333	0	Macrophage	PPP1CB
NCSTN	0	1.26760685962179	0.582	0.21	0	Macrophage	NCSTN
ITPR2	0	0.467228763553257	0.892	0.52	0	Macrophage	ITPR2
SRSF6	0	0.982326442867679	0.622	0.25	0	Macrophage	SRSF6
PPP2R5A	0	0.701426395116959	0.911	0.539	0	Macrophage	PPP2R5A
NKG7	0	1.05184242323199	0.587	0.215	0	Macrophage	NKG7
ATP5F1A	0	0.652685511428114	0.766	0.394	0	Macrophage	ATP5F1A
PPP6R3	0	0.520356059064088	0.764	0.392	0	Macrophage	PPP6R3
RPS6KA3	0	0.863673141570612	0.661	0.29	0	Macrophage	RPS6KA3
GNG10	0	0.854172715323668	0.801	0.43	0	Macrophage	GNG10
CD46	0	0.4403000673862	0.78	0.409	0	Macrophage	CD46
PTX3	0	-7.3759869918912	0.034	0.405	0	Macrophage	PTX3
ENSBTAG00000018189	0	1.41849038864665	0.592	0.221	0	Macrophage	ENSBTAG00000018189
ENSBTAG00000050219	0	0.521556279153041	0.768	0.397	0	Macrophage	ENSBTAG00000050219
SCARB2	0	1.47013386350338	0.579	0.208	0	Macrophage	SCARB2
SEC31A	0	1.22970548949997	0.589	0.218	0	Macrophage	SEC31A
RHOQ	0	0.976671102815198	0.63	0.259	0	Macrophage	RHOQ
FLVCR2	0	2.0636819745967	0.504	0.133	0	Macrophage	FLVCR2
INF2	0	1.77585543946526	0.535	0.164	0	Macrophage	INF2
DYNC1LI1	0	0.898946566456279	0.637	0.266	0	Macrophage	DYNC1LI1
SSR3	0	0.725740114983225	0.677	0.307	0	Macrophage	SSR3
TMEM50B	0	0.775560520916181	0.649	0.279	0	Macrophage	TMEM50B
USP24	0	0.989748976427118	0.613	0.243	0	Macrophage	USP24
SRBD1	0	0.93403344772205	0.629	0.259	0	Macrophage	SRBD1
RDX	0	0.898259968237343	0.63	0.26	0	Macrophage	RDX
FUBP1	0	0.669448821869916	0.7	0.33	0	Macrophage	FUBP1
REEP5	0	0.752237320160638	0.671	0.302	0	Macrophage	REEP5
ENSBTAG00000058021	0	1.48971663417563	0.555	0.186	0	Macrophage	ENSBTAG00000058021
YWHAG	0	0.745755932625249	0.672	0.303	0	Macrophage	YWHAG
HMGXB3	0	1.32707271316003	0.578	0.209	0	Macrophage	HMGXB3
PNISR	0	0.504450175918242	0.864	0.495	0	Macrophage	PNISR
CSNK1G1	0	0.909878183722815	0.644	0.275	0	Macrophage	CSNK1G1
COP1	0	0.610700178564178	0.908	0.539	0	Macrophage	COP1
VPS13D	0	1.13510701480201	0.62	0.251	0	Macrophage	VPS13D
CDH10	0	2.1230253227534	0.514	0.145	0	Macrophage	CDH10
STK10	0	0.504277399541599	0.88	0.511	0	Macrophage	STK10
FOXP1	0	0.247616454938401	0.876	0.507	0	Macrophage	FOXP1
TACC1	0	0.834264234267334	0.649	0.28	0	Macrophage	TACC1
PNN	0	0.622570832486713	0.701	0.332	0	Macrophage	PNN
APLP2	0	1.27688073138512	0.572	0.203	0	Macrophage	APLP2
ZNF644	0	0.509464445516262	0.791	0.423	0	Macrophage	ZNF644
LRBA	0	0.120232296206539	0.726	0.358	0	Macrophage	LRBA
PIK3C3	0	0.829681449251627	0.628	0.26	0	Macrophage	PIK3C3
RAF1	0	0.436429964879286	0.861	0.493	0	Macrophage	RAF1
FERMT3	0	0.711166437322022	0.705	0.337	0	Macrophage	FERMT3
PPP2R2A	0	0.536129879146018	0.781	0.414	0	Macrophage	PPP2R2A
THRAP3	0	0.375878049318441	0.84	0.473	0	Macrophage	THRAP3
ANKHD1	0	0.45612482551438	0.761	0.394	0	Macrophage	ANKHD1
RETN	0	0.336482659401273	0.721	0.354	0	Macrophage	RETN
BNIP2	0	0.833567407922861	0.646	0.279	0	Macrophage	BNIP2
NPC2	0	1.12679593051942	0.603	0.236	0	Macrophage	NPC2
FAM168A	0	1.13852597421584	0.599	0.232	0	Macrophage	FAM168A
SLC7A7	0	1.46592457224865	0.561	0.195	0	Macrophage	SLC7A7
PARN	0	0.825615230431582	0.659	0.293	0	Macrophage	PARN
LAMP2	0	0.638379165563715	0.71	0.344	0	Macrophage	LAMP2
EPS8	0	1.8117019654217	0.52	0.154	0	Macrophage	EPS8
SEC24D	0	1.6503594406655	0.53	0.164	0	Macrophage	SEC24D
TMEM156	0	-3.92302050955033	0.368	0.734	0	Macrophage	TMEM156
ATOX1	0	1.08737814991849	0.611	0.245	0	Macrophage	ATOX1
MT-ND2	0	0.986064987830349	0.997	0.631	0	Macrophage	MT-ND2
VAMP8	0	0.774798150050092	0.689	0.323	0	Macrophage	VAMP8
MPP7	0	1.55838480136912	0.548	0.183	0	Macrophage	MPP7
WASF2	0	0.584225302349092	0.75	0.385	0	Macrophage	WASF2
ATP5F1B	0	0.638179357178044	0.712	0.347	0	Macrophage	ATP5F1B
HNRNPD	0	0.432169289605727	0.75	0.385	0	Macrophage	HNRNPD
ZNF638	0	0.602602789323006	0.924	0.559	0	Macrophage	ZNF638
ARFIP1	0	1.0685665517215	0.604	0.239	0	Macrophage	ARFIP1
C23H6orf89	0	0.914272105306012	0.632	0.267	0	Macrophage	C23H6orf89
KDM5B	0	1.2610559273359	0.564	0.199	0	Macrophage	KDM5B
ATRX	0	0.307019722653517	0.796	0.432	0	Macrophage	ATRX
TRIP12	0	0.485604421097418	0.771	0.407	0	Macrophage	TRIP12
TTC17	0	0.765127040717988	0.662	0.298	0	Macrophage	TTC17
PLXDC2	0	1.44878481602292	0.561	0.197	0	Macrophage	PLXDC2
CALCRL	0	1.99776308451652	0.506	0.142	0	Macrophage	CALCRL
ENSBTAG00000027684	0	1.55913164788124	0.531	0.167	0	Macrophage	ENSBTAG00000027684
FBXW8	0	1.26592519914328	0.575	0.211	0	Macrophage	FBXW8
IFIT2	0	-9.20151498157353	0.013	0.377	0	Macrophage	IFIT2
SMG1	0	0.551692062537011	0.736	0.372	0	Macrophage	SMG1
RAB14	0	0.65430605591146	0.677	0.314	0	Macrophage	RAB14
CSNK1G3	0	0.772728550769006	0.654	0.291	0	Macrophage	CSNK1G3
UBE2E3	0	1.31839217919051	0.568	0.205	0	Macrophage	UBE2E3
TXNIP	0	1.06089689261045	0.958	0.595	0	Macrophage	TXNIP
TET2	0	0.863779725352316	0.954	0.591	0	Macrophage	TET2
RAI14	0	2.3718508227091	0.488	0.125	0	Macrophage	RAI14
MT-CYTB	0	0.76530078199193	0.996	0.633	0	Macrophage	MT-CYTB
GM2A	0	1.45085996136683	0.537	0.175	0	Macrophage	GM2A
HNRNPU	0	0.450356782157502	0.811	0.449	0	Macrophage	HNRNPU
PAQR8	0	1.31292631038184	0.559	0.197	0	Macrophage	PAQR8
PAN3	0	0.458468437823459	0.732	0.37	0	Macrophage	PAN3
SETD5	0	0.916232773004808	0.637	0.275	0	Macrophage	SETD5
ATE1	0	0.983381155543652	0.616	0.254	0	Macrophage	ATE1
SCFD2	0	0.223663109080749	0.79	0.429	0	Macrophage	SCFD2
MGAT5	0	0.487496954381912	0.906	0.545	0	Macrophage	MGAT5
MYH9	0	0.597596776057864	0.898	0.537	0	Macrophage	MYH9
NAF1	0	0.877123464374651	0.612	0.251	0	Macrophage	NAF1
CIAO2A	0	1.06366791152685	0.583	0.222	0	Macrophage	CIAO2A
CELF2	0	1.18619332575711	0.98	0.619	0	Macrophage	CELF2
HECTD4	0	1.19772263291089	0.583	0.222	0	Macrophage	HECTD4
CTSD	0	1.38721252967273	0.969	0.608	0	Macrophage	CTSD
IGF2BP3	0	1.55591243135958	0.543	0.183	0	Macrophage	IGF2BP3
MATR3	0	0.393142244527901	0.791	0.431	0	Macrophage	MATR3
FOXN3	0	0.492560436339705	0.68	0.32	0	Macrophage	FOXN3
ARL15	0	0.773864103819941	0.667	0.307	0	Macrophage	ARL15
NCEH1	0	1.7942378169363	0.524	0.164	0	Macrophage	NCEH1
ZEB2	0	1.20966705908391	0.983	0.623	0	Macrophage	ZEB2
COG5	0	0.892290153523646	0.617	0.257	0	Macrophage	COG5
ZFYVE16	0	1.0898728290913	0.576	0.216	0	Macrophage	ZFYVE16
FOXN2	0	0.659381607340798	0.717	0.357	0	Macrophage	FOXN2
PYGL	0	1.01622578341734	0.617	0.257	0	Macrophage	PYGL
VPS13B	0	0.493330674711116	0.884	0.524	0	Macrophage	VPS13B
CEP350	0	0.4598907384588	0.749	0.389	0	Macrophage	CEP350
SDHA	0	1.07294763762663	0.584	0.224	0	Macrophage	SDHA
ARHGAP5	0	1.35764511625031	0.525	0.165	0	Macrophage	ARHGAP5
NPEPPS	0	0.444732112758354	0.744	0.384	0	Macrophage	NPEPPS
RAP2B	0	0.558186512478947	0.69	0.33	0	Macrophage	RAP2B
DYRK1A	0	0.345478227888422	0.814	0.454	0	Macrophage	DYRK1A
HAPSTR1	0	0.601695560374799	0.694	0.334	0	Macrophage	HAPSTR1
CALM1	0	0.587071840630231	0.926	0.567	0	Macrophage	CALM1
RALB	0	0.422015580070393	0.794	0.435	0	Macrophage	RALB
PPP4R3B	0	0.689104706833167	0.668	0.309	0	Macrophage	PPP4R3B
NUCKS1	0	0.160361177874507	0.677	0.318	0	Macrophage	NUCKS1
RANBP9	0	0.832020905613142	0.644	0.285	0	Macrophage	RANBP9
FAM168B	0	0.807126120988138	0.626	0.267	0	Macrophage	FAM168B
AKT1	0	0.571736951229964	0.723	0.364	0	Macrophage	AKT1
USP10	0	0.936559109792996	0.612	0.253	0	Macrophage	USP10
ENSBTAG00000061800	0	0.483157144987167	0.894	0.535	0	Macrophage	ENSBTAG00000061800
PIK3CA	0	0.740000399612792	0.653	0.295	0	Macrophage	PIK3CA
CS	0	1.38291678087899	0.548	0.19	0	Macrophage	CS
INPP5D	0	0.254997097356254	0.832	0.474	0	Macrophage	INPP5D
SPATA6	0	0.958208627751539	0.613	0.255	0	Macrophage	SPATA6
SDHD	0	0.88402807397214	0.621	0.263	0	Macrophage	SDHD
SESN3	0	1.08967994447273	0.573	0.215	0	Macrophage	SESN3
PLA2G4A	0	1.17646057932655	0.575	0.217	0	Macrophage	PLA2G4A
PEBP1	0	0.74913151391923	0.633	0.275	0	Macrophage	PEBP1
CRTC3	0	0.830102565715066	0.634	0.276	0	Macrophage	CRTC3
GALNT1	0	0.83308091499915	0.628	0.27	0	Macrophage	GALNT1
HNRNPM	0	0.359011344043756	0.794	0.437	0	Macrophage	HNRNPM
ENSBTAG00000051386	0	0.764660095045107	0.642	0.285	0	Macrophage	ENSBTAG00000051386
VAPB	0	1.28986235888725	0.559	0.202	0	Macrophage	VAPB
RPS17	0	0.460836929003755	0.797	0.44	0	Macrophage	RPS17
ZNF407	0	0.717244409622639	0.683	0.326	0	Macrophage	ZNF407
MBOAT1	0	0.80675798648528	0.652	0.295	0	Macrophage	MBOAT1
RAP1B	0	0.93387498772119	0.949	0.592	0	Macrophage	RAP1B
IPCEF1	0	0.504997744720828	0.761	0.404	0	Macrophage	IPCEF1
SNX5	0	0.833362907240227	0.621	0.264	0	Macrophage	SNX5
SNX6	0	0.682529508416346	0.719	0.362	0	Macrophage	SNX6
PLD3	0	1.80157708125036	0.512	0.155	0	Macrophage	PLD3
SIRPA	0	0.454319402641048	0.925	0.569	0	Macrophage	SIRPA
M6PR	0	0.664326863694505	0.642	0.286	0	Macrophage	M6PR
TAF15	0	0.499254428178981	0.678	0.322	0	Macrophage	TAF15
ATAD2B	0	0.532817028947179	0.72	0.364	0	Macrophage	ATAD2B
SNX14	0	1.02235285543474	0.59	0.234	0	Macrophage	SNX14
FABP4	0	1.46257293151355	0.616	0.26	0	Macrophage	FABP4
CWC27	0	1.02276692730623	0.598	0.242	0	Macrophage	CWC27
SHISA5	0	0.584414561058107	0.702	0.346	0	Macrophage	SHISA5
ENSBTAG00000047265	0	0.933892937420534	0.58	0.224	0	Macrophage	ENSBTAG00000047265
MICU1	0	0.24909376565772	0.743	0.387	0	Macrophage	MICU1
MT-COX2	0	1.03278941431403	0.998	0.642	0	Macrophage	MT-COX2
FRYL	0	0.571735106686998	0.67	0.315	0	Macrophage	FRYL
PPP2CB	0	1.41762950717528	0.54	0.185	0	Macrophage	PPP2CB
FUS	0	0.345564630599009	0.799	0.444	0	Macrophage	FUS
SMURF1	0	0.688990833294132	0.658	0.303	0	Macrophage	SMURF1
DMD	0	1.93802021093728	0.505	0.15	0	Macrophage	DMD
CFP	0	0.484682642699519	0.706	0.351	0	Macrophage	CFP
KTN1	0	0.155554882600634	0.833	0.478	0	Macrophage	KTN1
BAIAP2	0	2.0324970621839	0.482	0.127	0	Macrophage	BAIAP2
ZDHHC13	0	1.16396465902967	0.577	0.222	0	Macrophage	ZDHHC13
PHACTR4	0	1.13074643624849	0.581	0.227	0	Macrophage	PHACTR4
ADAM10	0	0.509783683854647	0.703	0.349	0	Macrophage	ADAM10
BLTP1	0	0.459506086952811	0.722	0.368	0	Macrophage	BLTP1
LANCL2	0	1.06942884653941	0.591	0.237	0	Macrophage	LANCL2
SOX4	0	1.6546169979112	0.511	0.157	0	Macrophage	SOX4
EBD	0	0.831973399911866	0.623	0.269	0	Macrophage	EBD
STMP1	0	0.604785374437228	0.697	0.343	0	Macrophage	STMP1
PEDS1	0	1.28329434161277	0.547	0.194	0	Macrophage	PEDS1
RALY	0	0.407168511150626	0.799	0.446	0	Macrophage	RALY
GNB4	0	1.52219971716289	0.52	0.167	0	Macrophage	GNB4
FSD1L	0	1.83796835187386	0.504	0.151	0	Macrophage	FSD1L
TMEM245	0	1.6946416839021	0.522	0.169	0	Macrophage	TMEM245
STAU1	0	0.422765038932918	0.754	0.401	0	Macrophage	STAU1
GPI	0	0.854877673320045	0.615	0.262	0	Macrophage	GPI
TM9SF3	0	0.46854142542261	0.713	0.36	0	Macrophage	TM9SF3
GPBP1L1	0	0.619404690025028	0.676	0.324	0	Macrophage	GPBP1L1
MCFD2	0	1.38971195997098	0.534	0.182	0	Macrophage	MCFD2
NDUFS4	0	0.847144386450724	0.635	0.283	0	Macrophage	NDUFS4
FLI1	0	0.376985071221038	0.789	0.437	0	Macrophage	FLI1
TNFAIP8	0	1.04783667047925	0.973	0.621	0	Macrophage	TNFAIP8
VRK2	0	0.935193497522219	0.585	0.233	0	Macrophage	VRK2
ATG5	0	1.04158815819507	0.589	0.237	0	Macrophage	ATG5
SOS2	0	0.930395219420148	0.6	0.248	0	Macrophage	SOS2
TNPO1	0	1.21655599324135	0.571	0.219	0	Macrophage	TNPO1
VSTM1	0	0.86497769715737	0.596	0.244	0	Macrophage	VSTM1
RP2	0	1.24236343744362	0.549	0.198	0	Macrophage	RP2
FER	0	1.26423322409552	0.542	0.191	0	Macrophage	FER
CNN2	0	-5.95157867497362	0.037	0.388	0	Macrophage	CNN2
GTF2I	0	1.42941799018331	0.543	0.192	0	Macrophage	GTF2I
EXOC1	0	0.957782030902045	0.598	0.247	0	Macrophage	EXOC1
APBA1	0	1.36726313894868	0.57	0.219	0	Macrophage	APBA1
TMCC1	0	1.21690554633245	0.57	0.219	0	Macrophage	TMCC1
SMG7	0	0.622089847961609	0.694	0.343	0	Macrophage	SMG7
STK24	0	0.769298257958601	0.641	0.291	0	Macrophage	STK24
HEATR5A	0	1.4280372755427	0.537	0.187	0	Macrophage	HEATR5A
CDV3	0	0.780871899174487	0.618	0.268	0	Macrophage	CDV3
MYSM1	0	0.807337804659754	0.626	0.276	0	Macrophage	MYSM1
CACNB2	0	1.55261260291512	0.516	0.166	0	Macrophage	CACNB2
TRIP11	0	0.783239221096974	0.618	0.268	0	Macrophage	TRIP11
ARL6IP5	0	0.519153583184386	0.755	0.405	0	Macrophage	ARL6IP5
EEF2	0	0.373532226117997	0.768	0.419	0	Macrophage	EEF2
EIF5B	0	0.559647456823466	0.663	0.314	0	Macrophage	EIF5B
SMURF2	0	0.638920067825235	0.666	0.317	0	Macrophage	SMURF2
GLS	0	0.156254379460124	0.866	0.517	0	Macrophage	GLS
RAB3IP	0	-5.65257321599416	0.132	0.481	0	Macrophage	RAB3IP
TNPO3	0	1.17780244197021	0.567	0.218	0	Macrophage	TNPO3
ELP4	0	1.17437201415382	0.564	0.215	0	Macrophage	ELP4
ABCA3	0	1.60542437013933	0.503	0.154	0	Macrophage	ABCA3
CUX1	0	0.204578940775198	0.84	0.491	0	Macrophage	CUX1
OSBPL11	0	1.37082733935259	0.547	0.199	0	Macrophage	OSBPL11
GATAD2B	0	0.711555089308986	0.653	0.305	0	Macrophage	GATAD2B
AEBP2	0	0.770631761686841	0.632	0.284	0	Macrophage	AEBP2
LIPA	0	1.34602959470206	0.541	0.193	0	Macrophage	LIPA
MRPL3	0	1.1998547016942	0.563	0.215	0	Macrophage	MRPL3
STEAP3	0	1.66052353991374	0.497	0.149	0	Macrophage	STEAP3
RPRD2	0	0.805237541632775	0.625	0.277	0	Macrophage	RPRD2
MGA	0	1.08706525313507	0.569	0.221	0	Macrophage	MGA
TLE4	0	0.327697631339369	0.782	0.435	0	Macrophage	TLE4
BRD10	0	0.706178770116035	0.641	0.294	0	Macrophage	BRD10
USP8	0	0.732267119312624	0.631	0.284	0	Macrophage	USP8
DAP	0	0.439447992067157	0.687	0.34	0	Macrophage	DAP
RBX1	0	0.430476189772955	0.733	0.386	0	Macrophage	RBX1
TKT	0	0.484696694054144	0.831	0.484	0	Macrophage	TKT
SLC31A2	0	1.15994583407901	0.553	0.207	0	Macrophage	SLC31A2
ITSN1	0	1.47481534295159	0.518	0.172	0	Macrophage	ITSN1
GNL3L	0	1.25997355211501	0.548	0.202	0	Macrophage	GNL3L
HSPD1	0	0.541815055354023	0.634	0.288	0	Macrophage	HSPD1
SRSF11	0	0.277557088464641	0.765	0.419	0	Macrophage	SRSF11
METAP2	0	0.638534952680885	0.653	0.307	0	Macrophage	METAP2
SUSD1	0	0.733835917038422	0.638	0.292	0	Macrophage	SUSD1
SMAD5	0	1.33206406362789	0.541	0.195	0	Macrophage	SMAD5
ICE1	0	1.50445858630288	0.528	0.182	0	Macrophage	ICE1
EVL	0	0.690172998341405	0.659	0.313	0	Macrophage	EVL
MAGT1	0	0.760942924419174	0.606	0.26	0	Macrophage	MAGT1
CREG1	0	0.636214502489104	0.75	0.404	0	Macrophage	CREG1
CPSF6	0	0.898839371688011	0.606	0.26	0	Macrophage	CPSF6
HNRNPH1	0	0.444663516224176	0.694	0.348	0	Macrophage	HNRNPH1
DUSP10	0	1.64711590464861	0.513	0.167	0	Macrophage	DUSP10
NCR3	0	-5.75802749216094	0.09	0.436	0	Macrophage	NCR3
ATP5IF1	0	0.621973713139011	0.636	0.291	0	Macrophage	ATP5IF1
TXNRD1	0	0.989775463812244	0.655	0.31	0	Macrophage	TXNRD1
ENSBTAG00000057942	0	0.605507391010105	0.655	0.31	0	Macrophage	ENSBTAG00000057942
TNRC6B	0	0.326012017764893	0.889	0.544	0	Macrophage	TNRC6B
ACTR2	0	0.503041472472216	0.855	0.51	0	Macrophage	ACTR2
TMTC4	0	1.57853174825249	0.508	0.163	0	Macrophage	TMTC4
CSTF3	0	0.808179570420607	0.62	0.275	0	Macrophage	CSTF3
ALDH2	0	0.497340443991456	0.737	0.392	0	Macrophage	ALDH2
RALGAPA1	0	0.847743121319082	0.6	0.255	0	Macrophage	RALGAPA1
RPS16	0	0.351739014033653	0.749	0.404	0	Macrophage	RPS16
RBM5	0	0.4625030237991	0.709	0.364	0	Macrophage	RBM5
EDN1	0	1.72653676481257	0.514	0.169	0	Macrophage	EDN1
PPP3CA	0	0.487451113402205	0.931	0.587	0	Macrophage	PPP3CA
RB1	0	0.653338680650378	0.64	0.296	0	Macrophage	RB1
ABCB7	0	0.909929829505105	0.599	0.255	0	Macrophage	ABCB7
HERC3	0	1.06599157453811	0.571	0.227	0	Macrophage	HERC3
UBE2R2	0	0.600224117681365	0.691	0.347	0	Macrophage	UBE2R2
ZBTB7A	0	0.845892098864878	0.611	0.267	0	Macrophage	ZBTB7A
RPL22	0	-0.257168015922052	0.813	0.469	0	Macrophage	RPL22
RABAC1	0	0.858216647019567	0.607	0.263	0	Macrophage	RABAC1
RNH1	0	0.739294879473731	0.616	0.272	0	Macrophage	RNH1
LARP1	0	1.16653814099647	0.559	0.216	0	Macrophage	LARP1
LAMP1	0	1.02498041244681	0.935	0.592	0	Macrophage	LAMP1
ATP5PF	0	0.733161738803202	0.635	0.292	0	Macrophage	ATP5PF
KIDINS220	0	0.71590129858608	0.641	0.298	0	Macrophage	KIDINS220
SCAF8	0	0.469463444763081	0.681	0.338	0	Macrophage	SCAF8
PIBF1	0	1.34915529879129	0.525	0.182	0	Macrophage	PIBF1
ENSBTAG00000061990	0	0.67860544465705	0.597	0.254	0	Macrophage	ENSBTAG00000061990
RBMS1	0	0.413479531666341	0.94	0.597	0	Macrophage	RBMS1
ATP5F1C	0	0.507624349052943	0.716	0.373	0	Macrophage	ATP5F1C
DYNLL1	0	0.75087308507649	0.619	0.276	0	Macrophage	DYNLL1
NIPBL	0	0.311664190889053	0.856	0.513	0	Macrophage	NIPBL
IQGAP1	0	0.858563880014402	0.965	0.622	0	Macrophage	IQGAP1
NCOA4	0	0.209775080164155	0.829	0.486	0	Macrophage	NCOA4
GOLGB1	0	0.602220997000593	0.646	0.304	0	Macrophage	GOLGB1
HNRNPAB	0	0.478715212092269	0.641	0.299	0	Macrophage	HNRNPAB
BRD4	0	0.3297087587318	0.777	0.435	0	Macrophage	BRD4
HMGN3	0	1.3416570438344	0.519	0.177	0	Macrophage	HMGN3
ERH	0	0.487649442938021	0.656	0.314	0	Macrophage	ERH
SHLD2	0	1.18807252166448	0.545	0.203	0	Macrophage	SHLD2
UBAP2L	0	0.878067821904902	0.588	0.246	0	Macrophage	UBAP2L
PCM1	0	0.843255162066806	0.595	0.253	0	Macrophage	PCM1
RHOT2	0	0.962538252866669	0.567	0.225	0	Macrophage	RHOT2
CMPK1	0	1.14629292084576	0.548	0.207	0	Macrophage	CMPK1
KLHDC10	0	1.11929108313203	0.559	0.218	0	Macrophage	KLHDC10
HADHA	0	1.1152948121187	0.554	0.213	0	Macrophage	HADHA
SLC11A1	0	0.449426633799515	0.677	0.336	0	Macrophage	SLC11A1
MICU2	0	0.558982551826529	0.663	0.322	0	Macrophage	MICU2
NCF2	0	0.688778298461548	0.631	0.29	0	Macrophage	NCF2
CHP1	0	0.598720509129785	0.618	0.277	0	Macrophage	CHP1
OGDH	0	1.04823588663558	0.557	0.217	0	Macrophage	OGDH
PSPC1	0	0.651054832991651	0.643	0.303	0	Macrophage	PSPC1
COX5A	0	0.54700394997442	0.675	0.335	0	Macrophage	COX5A
OGA	0	0.446562846268935	0.682	0.342	0	Macrophage	OGA
SEPTIN2	0	0.840880720914191	0.592	0.252	0	Macrophage	SEPTIN2
DR1	0	0.8612092953703	0.595	0.255	0	Macrophage	DR1
HINT1	0	0.389601130536361	0.702	0.362	0	Macrophage	HINT1
PRELID1	0	0.877772685687148	0.616	0.276	0	Macrophage	PRELID1
FAM210B	0	1.61746077805731	0.475	0.135	0	Macrophage	FAM210B
ENSBTAG00000061354	0	0.409615270271484	0.739	0.399	0	Macrophage	ENSBTAG00000061354
CAPNS1	0	0.757414826124227	0.725	0.385	0	Macrophage	CAPNS1
LONRF3	0	0.835743577216275	0.559	0.22	0	Macrophage	LONRF3
PTBP3	0	0.460680059479349	0.93	0.591	0	Macrophage	PTBP3
TUBA1B	0	-0.526268562614381	0.758	0.419	0	Macrophage	TUBA1B
NDFIP1	0	0.229734172959021	0.761	0.422	0	Macrophage	NDFIP1
SCAMP5	0	2.19639443130256	0.462	0.123	0	Macrophage	SCAMP5
VSIG10L	0	0.606887861322121	0.673	0.334	0	Macrophage	VSIG10L
YAF2	0	0.787066254283975	0.619	0.28	0	Macrophage	YAF2
ENSBTAG00000001553	0	0.317964055249595	0.737	0.398	0	Macrophage	ENSBTAG00000001553
GIT2	0	0.764388680509109	0.612	0.273	0	Macrophage	GIT2
ENSBTAG00000031913	0	-4.26481208118579	0.147	0.486	0	Macrophage	ENSBTAG00000031913
AKAP9	0	0.413979231259393	0.686	0.348	0	Macrophage	AKAP9
ENSBTAG00000068935	0	1.36481688044049	0.526	0.188	0	Macrophage	ENSBTAG00000068935
FOXJ3	0	0.590948396336226	0.668	0.33	0	Macrophage	FOXJ3
ENSBTAG00000058538	0	-4.47530317412116	0.114	0.452	0	Macrophage	ENSBTAG00000058538
HMGB1	0	-0.143301947582589	0.756	0.418	0	Macrophage	HMGB1
IQSEC1	0	0.541848676543502	0.632	0.294	0	Macrophage	IQSEC1
BCAP31	0	0.758633960922905	0.615	0.277	0	Macrophage	BCAP31
PPFIBP1	0	1.68405296584008	0.497	0.159	0	Macrophage	PPFIBP1
ENSBTAG00000039555	0	0.579654524569299	0.692	0.354	0	Macrophage	ENSBTAG00000039555
RAB1A	0	0.279338915911131	0.829	0.491	0	Macrophage	RAB1A
RALBP1	0	0.988103238260907	0.564	0.226	0	Macrophage	RALBP1
FBXO9	0	0.439104575743692	0.706	0.368	0	Macrophage	FBXO9
UQCRC2	0	1.02321919531352	0.569	0.231	0	Macrophage	UQCRC2
ENSBTAG00000011961	0	0.947178568910659	0.542	0.205	0	Macrophage	ENSBTAG00000011961
HSPE1	0	0.341022668729403	0.673	0.336	0	Macrophage	HSPE1
ZNF326	0	0.383467306313002	0.749	0.412	0	Macrophage	ZNF326
MSN	0	0.517905796186785	0.813	0.476	0	Macrophage	MSN
FGD4	0	0.131438886097391	0.891	0.554	0	Macrophage	FGD4
MOB1B	0	1.76210644076932	0.485	0.148	0	Macrophage	MOB1B
DOCK8	0	0.210437823184521	0.824	0.487	0	Macrophage	DOCK8
FNIP2	0	0.860505141059714	0.57	0.233	0	Macrophage	FNIP2
CSK	0	0.504985097814781	0.727	0.39	0	Macrophage	CSK
NCOR1	0	0.293582037327268	0.819	0.482	0	Macrophage	NCOR1
CARMIL1	0	1.83863678939844	0.473	0.136	0	Macrophage	CARMIL1
ENSBTAG00000015248	0	1.43706161876634	0.48	0.143	0	Macrophage	ENSBTAG00000015248
HK1	0	0.860948686140499	0.576	0.239	0	Macrophage	HK1
FYB1	0	-3.95463161088343	0.351	0.687	0	Macrophage	FYB1
ATG4C	0	1.47805178666891	0.511	0.175	0	Macrophage	ATG4C
EP300	0	0.317664415277229	0.77	0.434	0	Macrophage	EP300
LARP4	0	1.16004430235053	0.534	0.198	0	Macrophage	LARP4
SDC4	0	0.98077466887588	0.531	0.195	0	Macrophage	SDC4
ATRNL1	0	2.0670332744446	0.468	0.132	0	Macrophage	ATRNL1
SGPL1	0	1.23702713603537	0.535	0.199	0	Macrophage	SGPL1
ZNF800	0	0.745415771321382	0.606	0.27	0	Macrophage	ZNF800
CAPZA2	0	0.385088558059886	0.824	0.488	0	Macrophage	CAPZA2
ADGRG6	0	1.95346778742485	0.479	0.143	0	Macrophage	ADGRG6
QKI	0	0.369644526295323	0.94	0.604	0	Macrophage	QKI
DOCK2	0	0.1018388089456	0.883	0.547	0	Macrophage	DOCK2
ZFYVE21	0	1.49240001945532	0.485	0.149	0	Macrophage	ZFYVE21
ATP6V0D1	0	0.449659612444743	0.693	0.357	0	Macrophage	ATP6V0D1
SECISBP2L	0	1.06638039251532	0.56	0.225	0	Macrophage	SECISBP2L
ENSBTAG00000069358	0	1.10481069931572	0.544	0.209	0	Macrophage	ENSBTAG00000069358
DNASE2	0	1.16934526191486	0.517	0.182	0	Macrophage	DNASE2
TTC27	0	1.3190181153723	0.516	0.181	0	Macrophage	TTC27
ARIH1	0	0.311073162016798	0.759	0.424	0	Macrophage	ARIH1
ATP5F1E	0	0.335503037483922	0.801	0.466	0	Macrophage	ATP5F1E
HNRNPL	0	0.669260429594262	0.624	0.289	0	Macrophage	HNRNPL
MAP4K3	0	1.69085859458051	0.485	0.15	0	Macrophage	MAP4K3
CCT4	0	0.504444976657374	0.63	0.296	0	Macrophage	CCT4
TM9SF2	0	0.57293102762363	0.635	0.301	0	Macrophage	TM9SF2
TBC1D12	0	2.06516468733411	0.464	0.13	0	Macrophage	TBC1D12
PTTG1IP	0	0.897432285913378	0.577	0.243	0	Macrophage	PTTG1IP
SEPTIN6	0	0.690363619644893	0.604	0.27	0	Macrophage	SEPTIN6
CAPRIN1	0	0.805589578013905	0.593	0.259	0	Macrophage	CAPRIN1
APOE	0	1.59573831461995	0.596	0.262	0	Macrophage	APOE
LAMTOR4	0	0.440133047104215	0.735	0.401	0	Macrophage	LAMTOR4
ADISSP	0	1.07828081719964	0.542	0.209	0	Macrophage	ADISSP
PRDX3	0	1.061441472008	0.537	0.204	0	Macrophage	PRDX3
CXCR1	0	-6.13213133911355	0.057	0.39	0	Macrophage	CXCR1
ATP8A1	0	0.554923945644683	0.66	0.327	0	Macrophage	ATP8A1
PPM1B	0	0.486849341279971	0.643	0.31	0	Macrophage	PPM1B
REXO2	0	1.21404721050105	0.514	0.181	0	Macrophage	REXO2
EGLN1	0	0.506840382236753	0.642	0.309	0	Macrophage	EGLN1
MEFV	0	-7.17575451607553	0.008	0.341	0	Macrophage	MEFV
AP2M1	0	0.787444137440633	0.59	0.257	0	Macrophage	AP2M1
KHDRBS1	0	0.769375480126987	0.593	0.26	0	Macrophage	KHDRBS1
ATP6V1B2	0	0.769356023987614	0.576	0.243	0	Macrophage	ATP6V1B2
NUS1	0	1.66434716934766	0.484	0.151	0	Macrophage	NUS1
WDR70	0	0.761661787936804	0.605	0.272	0	Macrophage	WDR70
NLRP1	0	1.99330161139423	0.472	0.139	0	Macrophage	NLRP1
ENSBTAG00000018292	0	0.947734225576473	0.557	0.225	0	Macrophage	ENSBTAG00000018292
HS2ST1	0	1.23683952118197	0.544	0.212	0	Macrophage	HS2ST1
CEPT1	0	0.991827797130983	0.552	0.22	0	Macrophage	CEPT1
SIK3	0	0.466158646484845	0.91	0.578	0	Macrophage	SIK3
HNRNPUL1	0	0.278996754520043	0.75	0.418	0	Macrophage	HNRNPUL1
GPR137B	0	0.49132523764275	0.638	0.306	0	Macrophage	GPR137B
ELOVL6	0	1.83776072026551	0.48	0.148	0	Macrophage	ELOVL6
PELI2	0	1.77265140170887	0.492	0.16	0	Macrophage	PELI2
PTMA	0	0.184664568363446	0.933	0.602	0	Macrophage	PTMA
EIF4G1	0	1.21459100721024	0.525	0.194	0	Macrophage	EIF4G1
ENSBTAG00000058591	0	1.73028806833046	0.465	0.134	0	Macrophage	ENSBTAG00000058591
BBS9	0	1.37296194440135	0.516	0.185	0	Macrophage	BBS9
CLINT1	0	0.504849641775024	0.642	0.311	0	Macrophage	CLINT1
MACROH2A1	0	0.471684519123137	0.651	0.32	0	Macrophage	MACROH2A1
ENSBTAG00000048470	0	-8.13002620099956	0.006	0.337	0	Macrophage	ENSBTAG00000048470
ENSBTAG00000038422	0	0.798377822638288	0.589	0.258	0	Macrophage	ENSBTAG00000038422
XRN1	0	0.324878513040914	0.737	0.406	0	Macrophage	XRN1
PTP4A2	0	0.49080696140747	0.698	0.367	0	Macrophage	PTP4A2
YBX1	0	0.956256415017621	0.964	0.633	0	Macrophage	YBX1
REV3L	0	0.752483569946224	0.603	0.272	0	Macrophage	REV3L
ARAP1	0	0.705212236623549	0.584	0.253	0	Macrophage	ARAP1
ENSBTAG00000059348	0	1.71027762421611	0.479	0.148	0	Macrophage	ENSBTAG00000059348
QSER1	0	1.11828786006691	0.537	0.207	0	Macrophage	QSER1
DYNC1I2	0	0.611785854757664	0.641	0.311	0	Macrophage	DYNC1I2
PHPT1	0	0.990474332186951	0.53	0.2	0	Macrophage	PHPT1
SNRPD3	0	0.47027290448252	0.635	0.305	0	Macrophage	SNRPD3
EWSR1	0	0.567475811566219	0.64	0.31	0	Macrophage	EWSR1
CNOT1	0	0.312860789862069	0.695	0.365	0	Macrophage	CNOT1
GTF2E2	0	0.74637077159014	0.609	0.279	0	Macrophage	GTF2E2
N4BP2	0	1.04605605645073	0.548	0.219	0	Macrophage	N4BP2
PPP2R5E	0	0.413291378535532	0.687	0.358	0	Macrophage	PPP2R5E
AFG2A	0	1.03916893422544	0.551	0.222	0	Macrophage	AFG2A
UBE3A	0	0.907258999114244	0.561	0.232	0	Macrophage	UBE3A
USP9X	0	0.608138059636068	0.627	0.298	0	Macrophage	USP9X
TRIQK	0	1.34582867663827	0.513	0.184	0	Macrophage	TRIQK
FBP1	0	1.6473869381588	0.473	0.144	0	Macrophage	FBP1
MAP4K4	0	0.112411937435995	0.884	0.555	0	Macrophage	MAP4K4
PATL1	0	0.833628209777308	0.568	0.239	0	Macrophage	PATL1
SUCLG1	0	0.838265282731359	0.56	0.232	0	Macrophage	SUCLG1
ANKRD10	0	1.0906928054369	0.535	0.207	0	Macrophage	ANKRD10
PRPF8	0	0.958715150867486	0.549	0.221	0	Macrophage	PRPF8
WDR33	0	0.273311476893478	0.784	0.456	0	Macrophage	WDR33
AP1B1	0	1.35578218544616	0.506	0.178	0	Macrophage	AP1B1
GSN	0	0.572902414636972	0.729	0.401	0	Macrophage	GSN
RACK1	0	0.141363324558555	0.857	0.529	0	Macrophage	RACK1
RNGTT	0	0.267437461243462	0.853	0.525	0	Macrophage	RNGTT
NDUFC1	0	0.731642395409441	0.577	0.249	0	Macrophage	NDUFC1
ENSBTAG00000058532	0	0.892651360424153	0.564	0.236	0	Macrophage	ENSBTAG00000058532
GOLPH3	0	0.373398994070873	0.695	0.367	0	Macrophage	GOLPH3
MPC1	0	0.911910759418349	0.551	0.224	0	Macrophage	MPC1
BTBD7	0	1.0021139572523	0.552	0.225	0	Macrophage	BTBD7
MOCOS	0	1.84652514944419	0.468	0.141	0	Macrophage	MOCOS
SLC35F5	0	1.2385537415075	0.509	0.182	0	Macrophage	SLC35F5
UQCR11	0	0.459488060879875	0.643	0.316	0	Macrophage	UQCR11
TET3	0	1.31150269209942	0.503	0.176	0	Macrophage	TET3
GCH1	0	0.502057973639398	0.61	0.283	0	Macrophage	GCH1
MAPRE2	0	0.601558732050761	0.623	0.296	0	Macrophage	MAPRE2
ABCC1	0	1.30658199718669	0.512	0.185	0	Macrophage	ABCC1
WDR1	0	0.611883933033543	0.706	0.379	0	Macrophage	WDR1
NOP10	0	0.666461689410781	0.595	0.268	0	Macrophage	NOP10
TMEM63A	0	1.56296087084581	0.489	0.162	0	Macrophage	TMEM63A
RBM41	0	1.18540840812967	0.524	0.198	0	Macrophage	RBM41
RNF128	0	2.00074480796095	0.446	0.12	0	Macrophage	RNF128
CHD4	0	0.603449324573955	0.615	0.289	0	Macrophage	CHD4
BRAF	0	0.346796712251489	0.735	0.409	0	Macrophage	BRAF
TRPM7	0	0.439244553961679	0.653	0.327	0	Macrophage	TRPM7
PITPNC1	0	0.304318013544002	0.624	0.298	0	Macrophage	PITPNC1
TSC22D1.1	0	1.47122508899365	0.487	0.161	0	Macrophage	TSC22D1.1
TRAM1	0	0.68396883026653	0.598	0.272	0	Macrophage	TRAM1
PAK2	0	0.544602098872852	0.929	0.604	0	Macrophage	PAK2
NEMF	0	0.867850166440274	0.562	0.237	0	Macrophage	NEMF
ATP6AP1	0	0.606559773020252	0.644	0.319	0	Macrophage	ATP6AP1
NEXMIF	0	2.29436617779823	0.439	0.114	0	Macrophage	NEXMIF
SURF4	0	1.23098821549062	0.511	0.186	0	Macrophage	SURF4
MAP3K1	0	0.548162218949942	0.616	0.291	0	Macrophage	MAP3K1
EHBP1L1	0	1.13742535854009	0.526	0.201	0	Macrophage	EHBP1L1
DDOST	0	0.786769399915957	0.572	0.247	0	Macrophage	DDOST
SPEN	0	0.627255588264279	0.6	0.275	0	Macrophage	SPEN
PLEKHO1	0	0.395415785455937	0.676	0.352	0	Macrophage	PLEKHO1
RPAP2	0	1.05659658864793	0.538	0.214	0	Macrophage	RPAP2
G3BP1	0	0.976894962956323	0.547	0.223	0	Macrophage	G3BP1
USP12	0	0.945116163522828	0.547	0.223	0	Macrophage	USP12
P2RY14	0	0.153989144164904	0.611	0.287	0	Macrophage	P2RY14
TM7SF3	0	1.13684575976442	0.527	0.203	0	Macrophage	TM7SF3
CCDC88C	0	1.28932125474884	0.508	0.184	0	Macrophage	CCDC88C
B3GNT5	0	0.888919249761748	0.568	0.244	0	Macrophage	B3GNT5
LEPROT	0	1.27044234491631	0.489	0.165	0	Macrophage	LEPROT
MED27	0	0.801425852861922	0.581	0.257	0	Macrophage	MED27
SWAP70	0	0.35665211537948	0.594	0.27	0	Macrophage	SWAP70
ZMYND11	0	0.749579703016058	0.575	0.251	0	Macrophage	ZMYND11
EPC1	0	0.302226400483523	0.716	0.392	0	Macrophage	EPC1
DEGS1	0	0.772738455769263	0.566	0.242	0	Macrophage	DEGS1
SS18	0	0.665407007306445	0.603	0.279	0	Macrophage	SS18
KIAA0513	0	0.480029136096772	0.665	0.342	0	Macrophage	KIAA0513
CCNT2	0	0.679435071533189	0.589	0.266	0	Macrophage	CCNT2
FBXO11	0	0.220896509961504	0.844	0.521	0	Macrophage	FBXO11
TRPC4AP	0	0.771313596015801	0.571	0.248	0	Macrophage	TRPC4AP
CAV2	0	1.68355795881948	0.457	0.135	0	Macrophage	CAV2
MTMR3	0	0.656887415782219	0.604	0.282	0	Macrophage	MTMR3
INO80	0	0.809807130948914	0.57	0.248	0	Macrophage	INO80
RPN2	0	0.809303350930997	0.565	0.243	0	Macrophage	RPN2
DHX9	0	0.69180743286699	0.601	0.279	0	Macrophage	DHX9
MARK3	0	0.347119024806496	0.718	0.396	0	Macrophage	MARK3
LSM14A	0	0.402154372069362	0.702	0.38	0	Macrophage	LSM14A
DCAF1	0	0.791998335191525	0.572	0.25	0	Macrophage	DCAF1
TTC14	0	1.05271425494741	0.529	0.208	0	Macrophage	TTC14
CTTNBP2NL	0	1.76087783084672	0.468	0.147	0	Macrophage	CTTNBP2NL
ENSBTAG00000062041	0	0.8529213960883	0.525	0.204	0	Macrophage	ENSBTAG00000062041
DDX10	0	1.28848254789924	0.496	0.175	0	Macrophage	DDX10
PEX14	0	1.25524203751335	0.513	0.192	0	Macrophage	PEX14
YY1	0	0.42375009992073	0.649	0.328	0	Macrophage	YY1
TANGO6	0	1.3842753017692	0.495	0.174	0	Macrophage	TANGO6
TRAK1	0	1.65860385533874	0.477	0.156	0	Macrophage	TRAK1
DDX17	0	0.411038697827263	0.896	0.576	0	Macrophage	DDX17
SPTLC1	0	0.892553021965496	0.551	0.231	0	Macrophage	SPTLC1
TXNDC15	0	0.718358784378615	0.557	0.237	0	Macrophage	TXNDC15
ATP8B4	0	0.198489109077898	0.937	0.617	0	Macrophage	ATP8B4
DDX6	0	0.327902422698558	0.682	0.362	0	Macrophage	DDX6
PGRMC1	0	1.6387655001517	0.455	0.135	0	Macrophage	PGRMC1
SEPTIN11	0	0.488658023833079	0.614	0.294	0	Macrophage	SEPTIN11
SEC61B	0	0.382755620518853	0.736	0.416	0	Macrophage	SEC61B
SLC39A2	0	1.63779823931584	0.459	0.139	0	Macrophage	SLC39A2
STAM	0	1.2261578147715	0.508	0.188	0	Macrophage	STAM
MARCO	0	1.49856091546167	0.484	0.164	0	Macrophage	MARCO
SFPQ	0	0.271592693737617	0.722	0.402	0	Macrophage	SFPQ
ENSBTAG00000062897	0	0.549621803540629	0.594	0.274	0	Macrophage	ENSBTAG00000062897
FBXW11	0	0.66015870973483	0.594	0.274	0	Macrophage	FBXW11
SLC25A10	0	1.52850994185416	0.47	0.15	0	Macrophage	SLC25A10
ARHGEF3	0	0.430691943416423	0.595	0.275	0	Macrophage	ARHGEF3
MT-ND3	0	0.511366923788198	0.989	0.669	0	Macrophage	MT-ND3
ACADM	0	0.983040392632774	0.528	0.209	0	Macrophage	ACADM
YWHAB	0	0.600200352161531	0.888	0.569	0	Macrophage	YWHAB
KLF8	0	1.28654856479502	0.512	0.193	0	Macrophage	KLF8
CUL5	0	0.570440496383417	0.609	0.29	0	Macrophage	CUL5
CRADD	0	0.861177259760407	0.574	0.255	0	Macrophage	CRADD
DIP2C	0	2.41543968661267	0.419	0.1	0	Macrophage	DIP2C
OTULINL	0	1.51186105692751	0.481	0.162	0	Macrophage	OTULINL
SORT1	0	1.65214066368672	0.465	0.147	0	Macrophage	SORT1
ASB3	0	0.938438891584076	0.549	0.231	0	Macrophage	ASB3
ZNF292	0	0.44658692262597	0.682	0.364	0	Macrophage	ZNF292
AFG1L	0	1.08050952560909	0.524	0.206	0	Macrophage	AFG1L
PABPC1	0	0.78768843992103	0.918	0.6	0	Macrophage	PABPC1
NDUFAB1	0	0.810421199741302	0.548	0.23	0	Macrophage	NDUFAB1
MTREX	0	1.08432303904945	0.521	0.203	0	Macrophage	MTREX
ATF7IP	0	0.34548489520798	0.717	0.399	0	Macrophage	ATF7IP
PTMS	0	0.382600798625226	0.842	0.524	0	Macrophage	PTMS
TMED4	0	0.68135282568704	0.57	0.252	0	Macrophage	TMED4
ACO2	0	1.0149198330859	0.521	0.204	0	Macrophage	ACO2
ATP5MC2	0	0.219102066386386	0.685	0.368	0	Macrophage	ATP5MC2
TMEM131	0	0.144775704548525	0.892	0.575	0	Macrophage	TMEM131
MED13L	0	0.383911740767386	0.924	0.607	0	Macrophage	MED13L
CD99	0	0.409402433554317	0.61	0.293	0	Macrophage	CD99
ZFC3H1	0	0.247366444473129	0.77	0.453	0	Macrophage	ZFC3H1
SRRM1	0	0.310568246424568	0.696	0.379	0	Macrophage	SRRM1
DENND4B	0	1.48101344555221	0.473	0.156	0	Macrophage	DENND4B
SUMO3	0	1.5093162279156	0.467	0.151	0	Macrophage	SUMO3
YTHDF2	0	0.899413439979412	0.54	0.224	0	Macrophage	YTHDF2
VPS13A	0	0.584584065149449	0.543	0.227	0	Macrophage	VPS13A
BBLN	0	0.673062209593944	0.672	0.356	0	Macrophage	BBLN
RAB32	0	0.288816270392817	0.67	0.354	0	Macrophage	RAB32
GHITM	0	0.72713392862742	0.561	0.245	0	Macrophage	GHITM
CPEB2	0	1.04651085246895	0.515	0.199	0	Macrophage	CPEB2
PAFAH1B1	0	0.255765564346802	0.853	0.537	0	Macrophage	PAFAH1B1
SMARCC1	0	0.704673172404542	0.578	0.262	0	Macrophage	SMARCC1
IL6R	0	0.855628706025436	0.527	0.212	0	Macrophage	IL6R
MON2	0	0.726147795691137	0.554	0.239	0	Macrophage	MON2
QSOX1	0	0.757137702090678	0.553	0.238	0	Macrophage	QSOX1
SLC38A6	0	1.25583644299154	0.501	0.186	0	Macrophage	SLC38A6
GTF2F2	0	1.16195019707727	0.514	0.199	0	Macrophage	GTF2F2
DIAPH2	0	1.11841599544231	0.979	0.664	0	Macrophage	DIAPH2
ZBTB34	0	1.44061120654383	0.478	0.163	0	Macrophage	ZBTB34
MIF	0	0.368414590345378	0.577	0.262	0	Macrophage	MIF
IER3IP1.1	0	0.328824630958234	0.699	0.384	0	Macrophage	IER3IP1.1
RNF13	0	-0.105718826677615	0.798	0.484	0	Macrophage	RNF13
SACM1L	0	0.832188708644089	0.551	0.237	0	Macrophage	SACM1L
ZRANB2	0	0.40065163811347	0.626	0.312	0	Macrophage	ZRANB2
PHF21A	0	0.550003060512418	0.653	0.339	0	Macrophage	PHF21A
BCAS3	0	0.308532065769225	0.767	0.453	0	Macrophage	BCAS3
PPP4R3A	0	0.634732827315157	0.591	0.277	0	Macrophage	PPP4R3A
ST13	0	0.119247247388808	0.68	0.367	0	Macrophage	ST13
DNAJC3	0	0.922926282043846	0.531	0.218	0	Macrophage	DNAJC3
RALGAPB	0	0.965484081506138	0.528	0.215	0	Macrophage	RALGAPB
KSR1	0	0.760614484247667	0.554	0.241	0	Macrophage	KSR1
TNRC18	0	0.857961150109055	0.534	0.221	0	Macrophage	TNRC18
ENSBTAG00000058136	0	1.46886217773544	0.468	0.155	0	Macrophage	ENSBTAG00000058136
ZNF148	0	0.444606527250993	0.646	0.333	0	Macrophage	ZNF148
ENSBTAG00000058364	0	1.22582232411756	0.502	0.189	0	Macrophage	ENSBTAG00000058364
ACRBP	0	1.83247611869227	0.443	0.13	0	Macrophage	ACRBP
TGFBI	0	0.486744255010139	0.642	0.329	0	Macrophage	TGFBI
PSEN1	0	0.23233728804657	0.735	0.422	0	Macrophage	PSEN1
OSBPL8	0	0.347510245752062	0.941	0.628	0	Macrophage	OSBPL8
DPY19L3	0	1.26303899121941	0.477	0.164	0	Macrophage	DPY19L3
EIF5A	0	0.630297339261721	0.59	0.277	0	Macrophage	EIF5A
LUZP1	0	1.61418358336761	0.462	0.15	0	Macrophage	LUZP1
BAZ2A	0	0.631677650742818	0.56	0.248	0	Macrophage	BAZ2A
C1QB	0	1.59067882124859	0.497	0.185	0	Macrophage	C1QB
PJA2	0	0.495305495098905	0.612	0.3	0	Macrophage	PJA2
PRNP	0	1.12543687827836	0.489	0.177	0	Macrophage	PRNP
LCMT1	0	1.27048227740792	0.492	0.18	0	Macrophage	LCMT1
PRRC2C	0	0.137057736450197	0.849	0.537	0	Macrophage	PRRC2C
LUC7L3	0	0.158322736565441	0.693	0.381	0	Macrophage	LUC7L3
RNF144B	0	0.574884142882513	0.577	0.265	0	Macrophage	RNF144B
RSAD2	0	-5.8630099062474	0.042	0.353	0	Macrophage	RSAD2
DPP7	0	1.32510174773498	0.486	0.175	0	Macrophage	DPP7
SETD2	0	0.538783492758086	0.603	0.292	0	Macrophage	SETD2
ENSBTAG00000008683	0	0.146326659338401	0.733	0.422	0	Macrophage	ENSBTAG00000008683
KDM2A	0	0.366630192254194	0.654	0.343	0	Macrophage	KDM2A
EYA3	0	0.489646139902293	0.582	0.271	0	Macrophage	EYA3
ENSBTAG00000057590	0	0.49201304744921	0.813	0.502	0	Macrophage	ENSBTAG00000057590
PRKAG2	0	1.27537730635728	0.474	0.163	0	Macrophage	PRKAG2
WBP4	0	0.614025174013877	0.563	0.252	0	Macrophage	WBP4
NDUFS8	0	0.712190604190378	0.577	0.266	0	Macrophage	NDUFS8
NAA35	0	0.968850742244471	0.523	0.213	0	Macrophage	NAA35
LARS1	0	0.8180933556788	0.537	0.227	0	Macrophage	LARS1
NAA20	0	0.706819512041074	0.547	0.237	0	Macrophage	NAA20
DHX29	0	0.98962500158763	0.524	0.214	0	Macrophage	DHX29
CMTM3	0	1.33248840719845	0.466	0.156	0	Macrophage	CMTM3
NFAT5	0	0.361137674333219	0.802	0.492	0	Macrophage	NFAT5
CTSF	0	0.911784748899614	0.519	0.209	0	Macrophage	CTSF
PCCB	0	1.86193919097349	0.429	0.119	0	Macrophage	PCCB
RHOB	0	0.151943643196038	0.637	0.327	0	Macrophage	RHOB
C15H11orf58	0	0.49376063837796	0.597	0.287	0	Macrophage	C15H11orf58
WAPL	0	0.208370576429591	0.761	0.451	0	Macrophage	WAPL
WDR11	0	1.44888521067636	0.464	0.155	0	Macrophage	WDR11
TMEM185A	0	1.73688248239128	0.448	0.139	0	Macrophage	TMEM185A
ZMYM6	0	1.29606568844636	0.483	0.174	0	Macrophage	ZMYM6
ZDHHC17	0	0.838394659579354	0.51	0.201	0	Macrophage	ZDHHC17
CBR4	0	1.19700983651049	0.486	0.177	0	Macrophage	CBR4
ANKRD33B	0	0.372196602944509	0.602	0.293	0	Macrophage	ANKRD33B
ENSBTAG00000067815	0	1.34093907592474	0.471	0.162	0	Macrophage	ENSBTAG00000067815
ROCK1	0	0.407816331114597	0.939	0.63	0	Macrophage	ROCK1
MAML1	0	0.964421239316902	0.518	0.21	0	Macrophage	MAML1
PARK7	0	0.646211285907298	0.545	0.237	0	Macrophage	PARK7
CEBPG	0	0.633055590012488	0.548	0.24	0	Macrophage	CEBPG
MLLT6	0	0.592350995704026	0.55	0.242	0	Macrophage	MLLT6
ENSBTAG00000005191	0	0.849740570696624	0.527	0.219	0	Macrophage	ENSBTAG00000005191
HUWE1	0	0.253313205294056	0.642	0.334	0	Macrophage	HUWE1
PLCL1	0	2.01831818544273	0.422	0.114	0	Macrophage	PLCL1
ENSBTAG00000062837	0	0.235340300425534	0.592	0.284	0	Macrophage	ENSBTAG00000062837
GPX4	0	1.21922175558457	0.506	0.198	0	Macrophage	GPX4
SET	0	0.178962918001701	0.642	0.334	0	Macrophage	SET
CHMP3	0	0.510017729095735	0.601	0.293	0	Macrophage	CHMP3
CHMP4B	0	0.600211053962049	0.593	0.285	0	Macrophage	CHMP4B
TBC1D2B	0	0.825737671873332	0.509	0.201	0	Macrophage	TBC1D2B
NDUFV2	0	0.397748896784609	0.625	0.317	0	Macrophage	NDUFV2
TUBB	0	-0.251699364359235	0.59	0.282	0	Macrophage	TUBB
CHCHD2	0	0.427587411981354	0.737	0.429	0	Macrophage	CHCHD2
CUL1	0	0.53371286556668	0.581	0.273	0	Macrophage	CUL1
EIF2A	0	0.902174171234532	0.522	0.215	0	Macrophage	EIF2A
LRRFIP1	0	0.397058888990606	0.91	0.603	0	Macrophage	LRRFIP1
PPHLN1	0	0.922244826699437	0.531	0.224	0	Macrophage	PPHLN1
CBL	0	0.278592798244818	0.675	0.368	0	Macrophage	CBL
SNRPG	0	0.363723027730754	0.614	0.307	0	Macrophage	SNRPG
NOL4L	0	2.05476756216748	0.426	0.119	0	Macrophage	NOL4L
PITPNB	0	0.495294481989463	0.591	0.284	0	Macrophage	PITPNB
ENSBTAG00000053755	0	0.168923574553001	0.648	0.341	0	Macrophage	ENSBTAG00000053755
VPS26A	0	0.201413039585477	0.629	0.322	0	Macrophage	VPS26A
ATF2	0	0.863244407872207	0.528	0.222	0	Macrophage	ATF2
MRPL17	0	0.730220862009662	0.532	0.226	0	Macrophage	MRPL17
SCFD1	0	0.864745760919303	0.522	0.216	0	Macrophage	SCFD1
TMCO1	0	0.548302482456633	0.588	0.282	0	Macrophage	TMCO1
CCT2	0	0.405396377351486	0.61	0.304	0	Macrophage	CCT2
HSD17B4	0	1.11842481058916	0.49	0.184	0	Macrophage	HSD17B4
RSPRY1	0	-0.127202080247728	0.737	0.431	0	Macrophage	RSPRY1
RNASEK	0	0.44851179780019	0.628	0.322	0	Macrophage	RNASEK
PLEKHA1	0	1.01218546738451	0.506	0.2	0	Macrophage	PLEKHA1
CCDC6	0	1.21145881489057	0.478	0.172	0	Macrophage	CCDC6
LUC7L	0	0.302133812648939	0.634	0.328	0	Macrophage	LUC7L
CGGBP1	0	0.293843916523799	0.689	0.383	0	Macrophage	CGGBP1
RPE	0	1.2883503600624	0.473	0.167	0	Macrophage	RPE
ALDH9A1	0	1.35270550515574	0.463	0.158	0	Macrophage	ALDH9A1
MRPL41	0	0.735553480103121	0.545	0.24	0	Macrophage	MRPL41
STARD9	0	1.46185485272902	0.46	0.155	0	Macrophage	STARD9
GSPT1	0	0.708784170227393	0.548	0.243	0	Macrophage	GSPT1
RAPH1	0	1.62991885769969	0.444	0.139	0	Macrophage	RAPH1
PDE4B	0	-4.9756080482448	0.085	0.39	0	Macrophage	PDE4B
GON4L	0	1.12480051872505	0.503	0.198	0	Macrophage	GON4L
TTF1	0	1.01768201589965	0.499	0.194	0	Macrophage	TTF1
EIF3K	0	0.323605884073574	0.763	0.458	0	Macrophage	EIF3K
BANF1	0	0.330524081320596	0.608	0.303	0	Macrophage	BANF1
RASSF4	0	1.64985932202023	0.441	0.136	0	Macrophage	RASSF4
IRF8	0	1.01269573455742	0.473	0.168	0	Macrophage	IRF8
CLEC4A	0	0.932747537173931	0.467	0.163	0	Macrophage	CLEC4A
FNBP1	0	-0.266299836154687	0.785	0.481	0	Macrophage	FNBP1
LRPPRC	0	0.932603671413721	0.498	0.194	0	Macrophage	LRPPRC
PEAK1	0	0.331164864923347	0.647	0.343	0	Macrophage	PEAK1
STAG2	0	0.237832648977824	0.699	0.395	0	Macrophage	STAG2
SFT2D1	0	0.282659142399498	0.704	0.4	0	Macrophage	SFT2D1
ARL8B	0	0.601586278605724	0.569	0.265	0	Macrophage	ARL8B
THEMIS2	0	0.632500001162777	0.51	0.207	0	Macrophage	THEMIS2
GDAP2	0	0.821418684957198	0.528	0.225	0	Macrophage	GDAP2
UBE2Q1	0	0.736220928768611	0.538	0.235	0	Macrophage	UBE2Q1
TDG	0	1.33441977865942	0.463	0.16	0	Macrophage	TDG
WASL	0	0.880946846984799	0.517	0.214	0	Macrophage	WASL
XPO1	0	0.674462130916637	0.562	0.259	0	Macrophage	XPO1
DECR1	0	1.63337539771133	0.444	0.141	0	Macrophage	DECR1
KDELR1	0	0.588176305463576	0.559	0.256	0	Macrophage	KDELR1
RPA1	0	0.958741195051227	0.507	0.204	0	Macrophage	RPA1
SRRM2	0	0.116717908527437	0.87	0.567	0	Macrophage	SRRM2
ND4	0	0.90650937386672	0.997	0.694	0	Macrophage	ND4
GTDC1	0	0.258531366823986	0.74	0.437	0	Macrophage	GTDC1
SERBP1	0	0.355546293661813	0.604	0.301	0	Macrophage	SERBP1
ADGB	0	1.28178052421041	0.477	0.174	0	Macrophage	ADGB
MYO6	0	1.68947039720033	0.433	0.13	0	Macrophage	MYO6
TPR	0	0.374617569891412	0.628	0.325	0	Macrophage	TPR
TLK2	0	0.41570549701975	0.622	0.319	0	Macrophage	TLK2
PPP1CA	0	0.505843425457746	0.619	0.316	0	Macrophage	PPP1CA
SF1	0	0.458514419092188	0.591	0.288	0	Macrophage	SF1
IRAK4	0	0.622493018873722	0.573	0.27	0	Macrophage	IRAK4
TMEM87A	0	0.483882720390057	0.566	0.263	0	Macrophage	TMEM87A
GDI2	0	0.549699976750836	0.568	0.265	0	Macrophage	GDI2
SGPP1	0	0.637260180733117	0.557	0.255	0	Macrophage	SGPP1
CBFB	0	0.686144246738079	0.556	0.254	0	Macrophage	CBFB
ATP5PD	0	0.340353156235967	0.662	0.36	0	Macrophage	ATP5PD
NUDT3	0	0.217196205834596	0.902	0.6	0	Macrophage	NUDT3
ATXN7L3B	0	1.10238588975941	0.481	0.179	0	Macrophage	ATXN7L3B
EPS15L1	0	1.15066512625971	0.488	0.186	0	Macrophage	EPS15L1
EDF1	0	0.461395369925875	0.626	0.324	0	Macrophage	EDF1
MAPK1IP1L	0	0.417056117423895	0.626	0.324	0	Macrophage	MAPK1IP1L
P4HB	0	1.05144131336995	0.489	0.187	0	Macrophage	P4HB
TMEM219	0	0.451567031487939	0.614	0.312	0	Macrophage	TMEM219
BBX	0	0.261818388847464	0.681	0.38	0	Macrophage	BBX
GIGYF2	0	0.205759973216763	0.674	0.373	0	Macrophage	GIGYF2
BSG	0	0.8531687625817	0.519	0.218	0	Macrophage	BSG
COMMD1	0	0.830965205805971	0.532	0.231	0	Macrophage	COMMD1
WASHC5	0	0.472163833206011	0.557	0.256	0	Macrophage	WASHC5
SLTM	0	0.480220974273266	0.595	0.294	0	Macrophage	SLTM
ARGLU1	0	0.357538695050708	0.644	0.343	0	Macrophage	ARGLU1
CHD2	0	0.259444282317386	0.74	0.439	0	Macrophage	CHD2
AMFR	0	1.13928756616975	0.483	0.182	0	Macrophage	AMFR
AZI2	0	0.515784892586754	0.585	0.284	0	Macrophage	AZI2
ENSBTAG00000049855	0	0.156466715950891	0.572	0.271	0	Macrophage	ENSBTAG00000049855
CCT8	0	0.598991927576148	0.553	0.253	0	Macrophage	CCT8
KLF3	0	1.61653698326086	0.447	0.147	0	Macrophage	KLF3
ZNF169	0	1.39729814973312	0.468	0.168	0	Macrophage	ZNF169
RWDD1	0	0.621205834764582	0.541	0.241	0	Macrophage	RWDD1
GTF2A1	0	0.724348588189963	0.544	0.244	0	Macrophage	GTF2A1
RIN3	0	0.869940402784805	0.506	0.206	0	Macrophage	RIN3
URI1	0	1.01400675016338	0.515	0.215	0	Macrophage	URI1
USF2	0	0.906009268357675	0.511	0.211	0	Macrophage	USF2
PARG	0	0.807610161128842	0.533	0.233	0	Macrophage	PARG
ARHGEF10L	0	1.89919395369113	0.434	0.134	0	Macrophage	ARHGEF10L
PTBP2	0	0.393389309727841	0.623	0.323	0	Macrophage	PTBP2
RIC8B	0	1.37666590313397	0.473	0.173	0	Macrophage	RIC8B
ATP5ME	0	0.340392285211556	0.714	0.414	0	Macrophage	ATP5ME
COX7A2L	0	0.349916955157258	0.602	0.302	0	Macrophage	COX7A2L
TMED10	0	0.981343799135838	0.494	0.194	0	Macrophage	TMED10
PGAM1	0	0.459547150964061	0.76	0.46	0	Macrophage	PGAM1
AK3	0	0.546866332191317	0.567	0.267	0	Macrophage	AK3
ENSBTAG00000016174	0	0.102574659097881	0.681	0.382	0	Macrophage	ENSBTAG00000016174
PFDN2	0	0.232258195463514	0.662	0.363	0	Macrophage	PFDN2
CRIP2	0	1.38363714643594	0.461	0.162	0	Macrophage	CRIP2
SFMBT1	0	1.05156481118505	0.503	0.204	0	Macrophage	SFMBT1
HIKESHI	0	0.660468126760616	0.557	0.258	0	Macrophage	HIKESHI
OPA1	0	1.12802631457311	0.484	0.185	0	Macrophage	OPA1
KLHL13	0	2.03994609006191	0.426	0.127	0	Macrophage	KLHL13
BLVRB	0	1.00079881040242	0.492	0.193	0	Macrophage	BLVRB
MBTD1	0	0.963286606606975	0.501	0.202	0	Macrophage	MBTD1
FARS2	0	1.10233006958487	0.491	0.192	0	Macrophage	FARS2
FES	0	1.24351574118472	0.47	0.171	0	Macrophage	FES
PIGX	0	1.49485201233784	0.453	0.155	0	Macrophage	PIGX
DBI	0	0.210251931738545	0.652	0.354	0	Macrophage	DBI
SYNCRIP	0	0.815773440383038	0.52	0.222	0	Macrophage	SYNCRIP
ENSBTAG00000063678	0	1.62596022077486	0.436	0.138	0	Macrophage	ENSBTAG00000063678
DBNDD2	0	1.41590422434495	0.438	0.14	0	Macrophage	DBNDD2
TOR1AIP2	0	1.00395479585024	0.489	0.191	0	Macrophage	TOR1AIP2
CCAR1	0	0.249791760359544	0.634	0.336	0	Macrophage	CCAR1
MICOS13	0	0.423709149537539	0.573	0.275	0	Macrophage	MICOS13
TSC22D2	0	0.759483033320703	0.538	0.241	0	Macrophage	TSC22D2
SLC49A4	0	1.42362729130941	0.45	0.153	0	Macrophage	SLC49A4
NIPA2	0	0.74208958176121	0.551	0.254	0	Macrophage	NIPA2
TMX4	0	1.15998813318352	0.466	0.169	0	Macrophage	TMX4
EFHD2	0	0.517503911732852	0.897	0.6	0	Macrophage	EFHD2
MT-ND1	0	0.843316025118208	0.997	0.7	0	Macrophage	MT-ND1
HNRNPR	0	0.41171745908164	0.593	0.296	0	Macrophage	HNRNPR
MEMO1	0	0.28838289899082	0.611	0.314	0	Macrophage	MEMO1
EHMT1	0	0.991244708857555	0.499	0.202	0	Macrophage	EHMT1
KCMF1	0	0.136420100476298	0.742	0.445	0	Macrophage	KCMF1
HOOK3	0	0.42482759868493	0.598	0.301	0	Macrophage	HOOK3
TXNDC11	0	0.972492001771968	0.495	0.198	0	Macrophage	TXNDC11
RC3H1	0	0.177496994128125	0.691	0.394	0	Macrophage	RC3H1
ATP5F1D	0	0.603578032207113	0.561	0.265	0	Macrophage	ATP5F1D
USP7	0	0.74872274707935	0.53	0.234	0	Macrophage	USP7
MARCKSL1	0	-4.86086605007967	0.136	0.432	0	Macrophage	MARCKSL1
COPS9	0	0.520160623074618	0.6	0.304	0	Macrophage	COPS9
XRCC4	0	0.452114379382339	0.612	0.316	0	Macrophage	XRCC4
KAT6A	0	0.275702307570797	0.623	0.327	0	Macrophage	KAT6A
MARCHF7	0	0.239995537969826	0.69	0.394	0	Macrophage	MARCHF7
ATP5MG	0	0.248179076635146	0.823	0.527	0	Macrophage	ATP5MG
UBE2L3	0	0.290014758717726	0.696	0.4	0	Macrophage	UBE2L3
ZC3H13	0	0.298915820290402	0.64	0.345	0	Macrophage	ZC3H13
AKAP10	0	0.827965688622557	0.52	0.225	0	Macrophage	AKAP10
NPC1	0	1.09747485184467	0.466	0.171	0	Macrophage	NPC1
ACSL5	0	0.670710732801592	0.541	0.246	0	Macrophage	ACSL5
TNKS2	0	0.762845197809017	0.522	0.227	0	Macrophage	TNKS2
SLAMF6	0	-5.14497993845928	0.055	0.35	0	Macrophage	SLAMF6
LAMTOR3	0	0.386393573078377	0.589	0.294	0	Macrophage	LAMTOR3
CYB5R4	0	0.524264532312773	0.589	0.294	0	Macrophage	CYB5R4
PAFAH1B2	0	1.02599302259943	0.493	0.198	0	Macrophage	PAFAH1B2
TSKS	0	1.81541017579859	0.42	0.125	0	Macrophage	TSKS
STXBP3	0	0.531518889245151	0.563	0.268	0	Macrophage	STXBP3
TRIM24	0	0.64924756897428	0.548	0.254	0	Macrophage	TRIM24
GCFC2	0	0.658471464266513	0.525	0.231	0	Macrophage	GCFC2
PIAS1	0	0.153813775398081	0.879	0.585	0	Macrophage	PIAS1
KIAA0040	0	1.14959088112387	0.467	0.173	0	Macrophage	KIAA0040
MSL2	0	1.14116113567404	0.475	0.181	0	Macrophage	MSL2
PARM1	0	-5.83676006202971	0.023	0.317	0	Macrophage	PARM1
YTHDF3	0	0.381733882643341	0.604	0.31	0	Macrophage	YTHDF3
ANKIB1	0	0.330410054992873	0.573	0.279	0	Macrophage	ANKIB1
TGFB1	0	0.417455290977496	0.575	0.281	0	Macrophage	TGFB1
DHX36	0	0.524648227132049	0.561	0.268	0	Macrophage	DHX36
NONO	0	0.537135104135522	0.557	0.264	0	Macrophage	NONO
SLC25A3	0	0.339084891109908	0.641	0.348	0	Macrophage	SLC25A3
LAPTM4A	0	0.217452871456986	0.671	0.378	0	Macrophage	LAPTM4A
LAMC1	0	1.43260951709408	0.458	0.165	0	Macrophage	LAMC1
ENSBTAG00000062358	0	0.337608407623684	0.535	0.242	0	Macrophage	ENSBTAG00000062358
STX18	0	1.02076342796158	0.488	0.195	0	Macrophage	STX18
COPE	0	0.544944149219192	0.576	0.283	0	Macrophage	COPE
GAPVD1	0	0.501279693975035	0.579	0.286	0	Macrophage	GAPVD1
STIM1	0	0.545142637370343	0.566	0.273	0	Macrophage	STIM1
ETS2	0	-5.15724968710153	0.088	0.38	0	Macrophage	ETS2
FGGY	0	0.229696162930188	0.663	0.371	0	Macrophage	FGGY
MICAL2	0	1.39528657304136	0.459	0.167	0	Macrophage	MICAL2
SFMBT2	0	1.27606188747192	0.442	0.15	0	Macrophage	SFMBT2
NCOA2	0	0.125270078951797	0.884	0.592	0	Macrophage	NCOA2
ENSBTAG00000015156	0	0.365279421359546	0.642	0.35	0	Macrophage	ENSBTAG00000015156
VDAC2	0	0.583265536410148	0.551	0.259	0	Macrophage	VDAC2
ARF3	0	0.414381565171669	0.617	0.325	0	Macrophage	ARF3
MPV17	0	0.925570149981591	0.485	0.193	0	Macrophage	MPV17
TMEM260	0	1.12825734081557	0.471	0.179	0	Macrophage	TMEM260
ZBED6	0	0.30558996427257	0.627	0.335	0	Macrophage	ZBED6
ZNF207	0	0.133735182276876	0.709	0.417	0	Macrophage	ZNF207
APOOL	0	1.37686601334614	0.444	0.153	0	Macrophage	APOOL
CDC14A	0	0.636646538737553	0.523	0.232	0	Macrophage	CDC14A
TBPL1	0	0.774014886954181	0.543	0.252	0	Macrophage	TBPL1
AASDHPPT	0	0.605991967779007	0.524	0.233	0	Macrophage	AASDHPPT
TP53INP1	0	1.24080363090054	0.454	0.163	0	Macrophage	TP53INP1
PDE8A	0	1.45693748623063	0.443	0.152	0	Macrophage	PDE8A
TAX1BP3	0	0.855633113839741	0.496	0.205	0	Macrophage	TAX1BP3
GSR	0	0.625742673255456	0.535	0.244	0	Macrophage	GSR
HADHB	0	0.864886002782918	0.491	0.2	0	Macrophage	HADHB
ENSBTAG00000063730	0	0.430558313687057	0.602	0.311	0	Macrophage	ENSBTAG00000063730
RBM39	0	0.260782238653396	0.63	0.339	0	Macrophage	RBM39
MTMR14	0	1.0765394421244	0.476	0.185	0	Macrophage	MTMR14
ZNF518A	0	1.14647626621697	0.471	0.18	0	Macrophage	ZNF518A
COX6C	0	0.175340587946156	0.694	0.403	0	Macrophage	COX6C
UNC119	0	0.475775313536909	0.563	0.272	0	Macrophage	UNC119
TXLNG	0	1.28625718374174	0.461	0.171	0	Macrophage	TXLNG
ARHGEF11	0	1.23816778223234	0.448	0.158	0	Macrophage	ARHGEF11
GALNT11	0	0.852491868618044	0.496	0.206	0	Macrophage	GALNT11
KRCC1	0	0.317694429821287	0.635	0.345	0	Macrophage	KRCC1
F5	0	0.528906231389052	0.555	0.265	0	Macrophage	F5
PRKD1	0	2.15652551007401	0.391	0.101	0	Macrophage	PRKD1
ETHE1	0	0.818154578940209	0.508	0.218	0	Macrophage	ETHE1
VPS53	0	0.868941077196653	0.5	0.21	0	Macrophage	VPS53
PARD6G	0	2.21961531816337	0.391	0.101	0	Macrophage	PARD6G
PHLPP1	0	1.31386450009377	0.46	0.17	0	Macrophage	PHLPP1
NKTR	0	0.232260465478108	0.644	0.354	0	Macrophage	NKTR
TOB2	0	0.876642978155271	0.487	0.197	0	Macrophage	TOB2
RCOR1	0	0.405014500519477	0.604	0.314	0	Macrophage	RCOR1
TXNDC17	0	0.749600018538209	0.486	0.196	0	Macrophage	TXNDC17
FHOD3	0	1.10512250918202	0.477	0.187	0	Macrophage	FHOD3
KMT5B	0	0.398852803509322	0.572	0.282	0	Macrophage	KMT5B
JUND	0	0.348821278324995	0.863	0.574	0	Macrophage	JUND
SLC2A12	0	2.31873696364637	0.393	0.104	0	Macrophage	SLC2A12
RFX7	0	0.847059506817642	0.507	0.218	0	Macrophage	RFX7
DIABLO	0	0.640868125972282	0.52	0.231	0	Macrophage	DIABLO
KLHL18	0	1.19851142705554	0.458	0.169	0	Macrophage	KLHL18
VKORC1L1	0	1.46972676107833	0.447	0.158	0	Macrophage	VKORC1L1
ALMS1	0	1.0918665095307	0.48	0.191	0	Macrophage	ALMS1
STK3	0	0.383646231546581	0.598	0.309	0	Macrophage	STK3
IWS1	0	0.661970258414931	0.535	0.247	0	Macrophage	IWS1
ZYG11B	0	1.2551069872395	0.46	0.172	0	Macrophage	ZYG11B
HERC6	0	-4.06244514431563	0.086	0.374	0	Macrophage	HERC6
EPRS1	0	0.826231596573356	0.497	0.209	0	Macrophage	EPRS1
ZFR	0	0.526626457924737	0.56	0.272	0	Macrophage	ZFR
SNRPD2	0	0.313087675895402	0.612	0.324	0	Macrophage	SNRPD2
RREB1	0	1.60029181135034	0.423	0.135	0	Macrophage	RREB1
CYP3A74	0	0.814798097747987	0.478	0.19	0	Macrophage	CYP3A74
UBQLN1	0	0.530649825821775	0.564	0.276	0	Macrophage	UBQLN1
ARMC8	0	1.05720158830935	0.492	0.205	0	Macrophage	ARMC8
RBM33	0	0.561683715648241	0.547	0.26	0	Macrophage	RBM33
ENSBTAG00000061411	0	1.3676035916209	0.447	0.16	0	Macrophage	ENSBTAG00000061411
ELAVL1	0	0.858534112074092	0.496	0.209	0	Macrophage	ELAVL1
YWHAQ	0	0.370962313632175	0.542	0.255	0	Macrophage	YWHAQ
SNAP23	0	0.4784751602872	0.533	0.246	0	Macrophage	SNAP23
RAD51B	0	0.913748661079243	0.493	0.206	0	Macrophage	RAD51B
CDK12	0	0.625044089220184	0.53	0.243	0	Macrophage	CDK12
MOSMO	0	0.920623375059538	0.499	0.212	0	Macrophage	MOSMO
ATP7A	0	0.28464987205996	0.614	0.327	0	Macrophage	ATP7A
PCBP1	0	0.196298512172152	0.709	0.422	0	Macrophage	PCBP1
SCAMP2	0	0.865420695610834	0.488	0.201	0	Macrophage	SCAMP2
EEF2K	0	1.73433666355914	0.418	0.131	0	Macrophage	EEF2K
CCT3	0	0.660867877158815	0.514	0.228	0	Macrophage	CCT3
EIF2AK3	0	0.58099179109704	0.526	0.24	0	Macrophage	EIF2AK3
PLEKHA4	0	1.81067636408275	0.395	0.109	0	Macrophage	PLEKHA4
BSDC1	0	0.897003845719788	0.474	0.188	0	Macrophage	BSDC1
DOK2	0	1.53630190829651	0.41	0.124	0	Macrophage	DOK2
EIF3H	0	0.326335493469263	0.586	0.3	0	Macrophage	EIF3H
SMCO4	0	0.790213620472761	0.482	0.196	0	Macrophage	SMCO4
PSMB2	0	0.279518702897402	0.667	0.382	0	Macrophage	PSMB2
LCORL	0	0.900508773417066	0.495	0.21	0	Macrophage	LCORL
SECISBP2	0	0.610556878139005	0.524	0.239	0	Macrophage	SECISBP2
SMC5	0	0.563035376760073	0.542	0.257	0	Macrophage	SMC5
SPAST	0	1.16420431432891	0.462	0.177	0	Macrophage	SPAST
ENSBTAG00000027760	0	0.91497524051653	0.464	0.179	0	Macrophage	ENSBTAG00000027760
ITPK1	0	1.31679060000032	0.459	0.174	0	Macrophage	ITPK1
TRANK1	0	-0.298094862264001	0.757	0.472	0	Macrophage	TRANK1
ATP5MF	0	0.236488126757062	0.676	0.391	0	Macrophage	ATP5MF
CHD1L	0	1.05224551625922	0.477	0.192	0	Macrophage	CHD1L
DCAF6	0	0.847327619436828	0.495	0.211	0	Macrophage	DCAF6
BCL2L13	0	1.0467426192646	0.464	0.18	0	Macrophage	BCL2L13
FMNL3	0	-0.106147275613291	0.654	0.37	0	Macrophage	FMNL3
CDK9	0	0.591353880275449	0.534	0.25	0	Macrophage	CDK9
ELK4	0	0.550532494084839	0.535	0.251	0	Macrophage	ELK4
NFE2L1	0	1.3086552882701	0.44	0.156	0	Macrophage	NFE2L1
LASP1	0	0.171713683337977	0.675	0.391	0	Macrophage	LASP1
EOGT	0	0.572060927801617	0.521	0.237	0	Macrophage	EOGT
AK2	0	0.853256398182494	0.486	0.202	0	Macrophage	AK2
RSBN1L	0	0.344404808176436	0.592	0.308	0	Macrophage	RSBN1L
NCK2	0	1.41916353660079	0.424	0.14	0	Macrophage	NCK2
TUBB2A	0	0.848908726974877	0.475	0.191	0	Macrophage	TUBB2A
DLD	0	1.19542456159372	0.446	0.163	0	Macrophage	DLD
CENPC	0	0.460647376436114	0.545	0.262	0	Macrophage	CENPC
TCERG1	0	0.668143249977705	0.523	0.24	0	Macrophage	TCERG1
AMBRA1	0	0.635122665310898	0.524	0.241	0	Macrophage	AMBRA1
NUMA1	0	0.515378596818767	0.546	0.263	0	Macrophage	NUMA1
SNX16	0	1.38802354064823	0.427	0.144	0	Macrophage	SNX16
SLC15A4	0	1.38113209244047	0.426	0.143	0	Macrophage	SLC15A4
PTEN	0	0.158706255395856	0.649	0.366	0	Macrophage	PTEN
VPS35L	0	1.02607899241919	0.467	0.184	0	Macrophage	VPS35L
UBXN4	0	0.375460087990352	0.591	0.308	0	Macrophage	UBXN4
PPP3R1	0	0.441967534097159	0.588	0.305	0	Macrophage	PPP3R1
GOPC	0	0.949409423118713	0.476	0.193	0	Macrophage	GOPC
MTSS1	0	1.29251604820895	0.47	0.187	0	Macrophage	MTSS1
CAMSAP2	0	1.6412733549031	0.419	0.136	0	Macrophage	CAMSAP2
MCTP2	0	-7.14583982811834	0.009	0.292	0	Macrophage	MCTP2
S100A4	0	-0.402096234925684	0.66	0.378	0	Macrophage	S100A4
NRBP1	0	0.765610917561672	0.506	0.224	0	Macrophage	NRBP1
BTBD10	0	1.21482847521649	0.453	0.171	0	Macrophage	BTBD10
ABI1	0	0.234371179672786	0.641	0.359	0	Macrophage	ABI1
LSM6	0	0.597076367737516	0.517	0.235	0	Macrophage	LSM6
NOD2	0	0.877846751995276	0.448	0.166	0	Macrophage	NOD2
TAOK2	0	1.40980581319051	0.437	0.155	0	Macrophage	TAOK2
GORASP2	0	0.925638270178748	0.479	0.197	0	Macrophage	GORASP2
TMEM9B	0	0.948661390354397	0.474	0.192	0	Macrophage	TMEM9B
PPP1R16B	0	-6.19581593794299	0.02	0.302	0	Macrophage	PPP1R16B
NDUFB10	0	0.125667956503669	0.606	0.324	0	Macrophage	NDUFB10
VAMP7	0	0.505381351342465	0.527	0.246	0	Macrophage	VAMP7
GPNMB	0	2.29261310795009	0.393	0.112	0	Macrophage	GPNMB
GADD45B	0	-5.98641343413296	0.058	0.339	0	Macrophage	GADD45B
FCN1	0	0.69903940749862	0.932	0.651	0	Macrophage	FCN1
AFDN	0	1.00386452477356	0.451	0.17	0	Macrophage	AFDN
ENSBTAG00000062665	0	2.05987833838227	0.39	0.109	0	Macrophage	ENSBTAG00000062665
IARS2	0	1.34236777472569	0.439	0.158	0	Macrophage	IARS2
TENT4B	0	0.108754012596369	0.676	0.395	0	Macrophage	TENT4B
COPB2	0	0.939857509836936	0.474	0.193	0	Macrophage	COPB2
PIGK	0	1.07230872687311	0.471	0.19	0	Macrophage	PIGK
MDH1	0	0.811132612603394	0.476	0.195	0	Macrophage	MDH1
TIMP2	0	0.732267785662167	0.479	0.198	0	Macrophage	TIMP2
ZNF654	0	0.128244869271824	0.636	0.356	0	Macrophage	ZNF654
PAXBP1	0	0.833659248178937	0.494	0.214	0	Macrophage	PAXBP1
RBBP4	0	0.341819311138118	0.547	0.267	0	Macrophage	RBBP4
POGZ	0	1.23048680490595	0.452	0.172	0	Macrophage	POGZ
BET1	0	1.02147194098466	0.468	0.188	0	Macrophage	BET1
PPP2R1A	0	0.660045569572981	0.517	0.237	0	Macrophage	PPP2R1A
TRAPPC11	0	1.31256285843935	0.43	0.15	0	Macrophage	TRAPPC11
USP33	0	0.966194901738219	0.472	0.192	0	Macrophage	USP33
PDS5B	0	0.325773300447658	0.569	0.289	0	Macrophage	PDS5B
ZFP91	0	0.398800466886561	0.576	0.296	0	Macrophage	ZFP91
MRPL11	0	0.762167237766544	0.483	0.203	0	Macrophage	MRPL11
HDAC8	0	0.668359483986713	0.493	0.214	0	Macrophage	HDAC8
VPS45	0	1.15630251475656	0.45	0.171	0	Macrophage	VPS45
CSF1	0	-5.53436585344188	0.06	0.339	0	Macrophage	CSF1
IRF1	0	-4.39364976638993	0.162	0.441	0	Macrophage	IRF1
HSPA4	0	0.502606427079879	0.5	0.221	0	Macrophage	HSPA4
SEC63	0	0.744002356467555	0.484	0.205	0	Macrophage	SEC63
CCL4	0	-5.51111658975169	0.148	0.427	0	Macrophage	CCL4
FLII	0	0.766102407367721	0.499	0.22	0	Macrophage	FLII
CTBP2	0	1.01326430454092	0.45	0.171	0	Macrophage	CTBP2
YTHDC2	0	0.840985912620724	0.481	0.202	0	Macrophage	YTHDC2
PPP2R5C	0	0.23153963085935	0.605	0.326	0	Macrophage	PPP2R5C
PRKAR2A	0	0.998756490533298	0.474	0.195	0	Macrophage	PRKAR2A
PPT2	0	1.37231726794163	0.418	0.139	0	Macrophage	PPT2
COPB1	0	0.363155723992789	0.56	0.282	0	Macrophage	COPB1
RHEB	0	0.4685574676815	0.524	0.246	0	Macrophage	RHEB
MKNK2	0	0.976935912419266	0.454	0.176	0	Macrophage	MKNK2
C7H5orf15	0	0.472067403195437	0.547	0.269	0	Macrophage	C7H5orf15
UQCC1	0	1.43641117953357	0.427	0.149	0	Macrophage	UQCC1
DDX24	0	0.683830768647331	0.487	0.209	0	Macrophage	DDX24
EFL1	0	1.22038551752973	0.44	0.162	0	Macrophage	EFL1
LPAR3	0	1.7319999512995	0.41	0.132	0	Macrophage	LPAR3
SLC2A3	0	-4.04224447597271	0.311	0.589	0	Macrophage	SLC2A3
VPS29	0	0.35781675842292	0.587	0.309	0	Macrophage	VPS29
SLC22A23	0	2.41987637150835	0.362	0.084	0	Macrophage	SLC22A23
ENSBTAG00000049487	0	-5.33696855129218	0.052	0.329	0	Macrophage	ENSBTAG00000049487
FANCC	0	0.700103055182091	0.49	0.213	0	Macrophage	FANCC
ARHGAP26	0	-3.18052384192419	0.234	0.511	0	Macrophage	ARHGAP26
MSH3	0	1.19138361867211	0.43	0.153	0	Macrophage	MSH3
CSF1R	0	1.79063143771971	0.389	0.112	0	Macrophage	CSF1R
NEK6	0	0.705264391521726	0.483	0.206	0	Macrophage	NEK6
GCC2	0	1.1394204018913	0.45	0.173	0	Macrophage	GCC2
PRDX6	0	-0.161520191383812	0.645	0.368	0	Macrophage	PRDX6
TRAFD1	0	0.942642768699071	0.464	0.187	0	Macrophage	TRAFD1
NAA25	0	1.24475917254213	0.423	0.146	0	Macrophage	NAA25
ENSBTAG00000009805	0	0.353797164996966	0.551	0.274	0	Macrophage	ENSBTAG00000009805
PRRC2B	0	0.367363975696042	0.563	0.286	0	Macrophage	PRRC2B
YLPM1	0	0.945435228668168	0.471	0.194	0	Macrophage	YLPM1
AGK	0	1.10462531248272	0.443	0.167	0	Macrophage	AGK
TMEM165	0	0.673726263201445	0.511	0.235	0	Macrophage	TMEM165
SKIC3	0	0.778282228164127	0.483	0.207	0	Macrophage	SKIC3
ASCC3	0	0.400706711107869	0.556	0.28	0	Macrophage	ASCC3
UQCRFS1	0	0.528315786145892	0.536	0.26	0	Macrophage	UQCRFS1
ACADVL	0	0.791067925183586	0.502	0.226	0	Macrophage	ACADVL
SMAD4	0	0.432784730653207	0.548	0.272	0	Macrophage	SMAD4
CDYL	0	1.28808857114537	0.434	0.158	0	Macrophage	CDYL
ENSBTAG00000051210	0	0.682349711172173	0.518	0.242	0	Macrophage	ENSBTAG00000051210
PKN2	0	0.371812144202841	0.541	0.266	0	Macrophage	PKN2
GABARAPL1	0	-4.27740499040825	0.24	0.515	0	Macrophage	GABARAPL1
APPL2	0	0.203157381625391	0.547	0.272	0	Macrophage	APPL2
CLOCK	0	1.37137187584856	0.422	0.147	0	Macrophage	CLOCK
LSM4	0	0.602978386289224	0.483	0.208	0	Macrophage	LSM4
NCOA1	0	0.560936980669622	0.53	0.255	0	Macrophage	NCOA1
SERINC1	0	0.390241436835968	0.55	0.275	0	Macrophage	SERINC1
TOR1AIP1	0	0.47923574422596	0.527	0.252	0	Macrophage	TOR1AIP1
ATP9B	0	0.922490508147704	0.466	0.191	0	Macrophage	ATP9B
CRBN	0	0.94653569984567	0.445	0.17	0	Macrophage	CRBN
DBNL	0	0.563700902525783	0.536	0.261	0	Macrophage	DBNL
AGPAT1	0	0.629288679487184	0.497	0.222	0	Macrophage	AGPAT1
TLR8	0	0.749471998905051	0.466	0.192	0	Macrophage	TLR8
MTX2	0	0.999786225386791	0.46	0.186	0	Macrophage	MTX2
RMDN2	0	1.28012426745123	0.435	0.161	0	Macrophage	RMDN2
TCF12	0	1.36316285018197	0.424	0.15	0	Macrophage	TCF12
CD44	0	0.982161364143285	0.992	0.718	0	Macrophage	CD44
MAGI1	0	1.73624742064682	0.396	0.122	0	Macrophage	MAGI1
GNAI2	0	0.476391648679403	0.84	0.566	0	Macrophage	GNAI2
BAG3	0	0.287835540821788	0.437	0.163	0	Macrophage	BAG3
ENTPD1	0	1.21259878135266	0.443	0.169	0	Macrophage	ENTPD1
EIF4H	0	0.49262758473081	0.532	0.258	0	Macrophage	EIF4H
EPC2	0	0.27384357963541	0.582	0.308	0	Macrophage	EPC2
FCHSD2	0	0.157469693974995	0.725	0.451	0	Macrophage	FCHSD2
KYAT3	0	0.999702968190663	0.435	0.162	0	Macrophage	KYAT3
TBK1	0	0.916685646146635	0.46	0.187	0	Macrophage	TBK1
PON2	0	1.480536299779	0.414	0.141	0	Macrophage	PON2
XKR6	0	1.23817321262611	0.425	0.152	0	Macrophage	XKR6
FAM174A	0	0.755291959009664	0.479	0.206	0	Macrophage	FAM174A
LMBRD1	0	0.719278935265641	0.49	0.217	0	Macrophage	LMBRD1
SLC35A1	0	1.37500253311752	0.431	0.158	0	Macrophage	SLC35A1
ENSBTAG00000011396	0	0.185029143158203	0.638	0.365	0	Macrophage	ENSBTAG00000011396
HSPH1	0	-0.562174591580884	0.531	0.258	0	Macrophage	HSPH1
TAOK1	0	1.07213487558634	0.438	0.165	0	Macrophage	TAOK1
EIF4E3	0	0.346485440429471	0.553	0.28	0	Macrophage	EIF4E3
TET1	0	2.01208582822107	0.372	0.099	0	Macrophage	TET1
PTBP1	0	0.19133713452964	0.587	0.314	0	Macrophage	PTBP1
MYO9B	0	0.133058282449336	0.612	0.339	0	Macrophage	MYO9B
SPPL3	0	0.215114191599847	0.593	0.32	0	Macrophage	SPPL3
HPS3	0	1.25564914246356	0.428	0.156	0	Macrophage	HPS3
RYK	0	1.17230772822594	0.425	0.153	0	Macrophage	RYK
CLASP1	0	0.672117932749653	0.498	0.226	0	Macrophage	CLASP1
RCSD1	0	0.454587363923983	0.534	0.262	0	Macrophage	RCSD1
FAM133B	0	0.328141478605184	0.551	0.279	0	Macrophage	FAM133B
RNF145	0	0.865532462201297	0.481	0.209	0	Macrophage	RNF145
RUFY1	0	1.04948268079162	0.454	0.182	0	Macrophage	RUFY1
SLC44A2	0	0.574861688318928	0.495	0.223	0	Macrophage	SLC44A2
ACYP2	0	1.99955273908217	0.381	0.109	0	Macrophage	ACYP2
STXBP5	0	0.703600269108935	0.508	0.236	0	Macrophage	STXBP5
FIG4	0	1.26977921552747	0.424	0.152	0	Macrophage	FIG4
ENSBTAG00000065294	0	0.655490170236975	0.49	0.218	0	Macrophage	ENSBTAG00000065294
ENY2	0	0.137336368880873	0.646	0.374	0	Macrophage	ENY2
UBP1	0	0.632152409250841	0.497	0.225	0	Macrophage	UBP1
QRICH1	0	0.622856935380211	0.503	0.231	0	Macrophage	QRICH1
ENSBTAG00000050361	0	0.691396796182632	0.495	0.223	0	Macrophage	ENSBTAG00000050361
VPS50	0	1.42060629772565	0.412	0.14	0	Macrophage	VPS50
ZFAND5	0	0.259028430470348	0.587	0.315	0	Macrophage	ZFAND5
EMB	0	0.517349561992696	0.946	0.674	0	Macrophage	EMB
FILIP1L	0	1.72960986898638	0.403	0.132	0	Macrophage	FILIP1L
C1QA	0	1.43105921800987	0.425	0.154	0	Macrophage	C1QA
SMARCC2	0	0.727434376335537	0.489	0.218	0	Macrophage	SMARCC2
BZW2	0	0.826325210155558	0.46	0.189	0	Macrophage	BZW2
PGM2	0	0.67714096419896	0.467	0.196	0	Macrophage	PGM2
KIF5B	0	0.154269266987605	0.629	0.358	0	Macrophage	KIF5B
ENSBTAG00000066067	0	1.11297508387677	0.454	0.183	0	Macrophage	ENSBTAG00000066067
NT5C	0	0.388511289727236	0.523	0.252	0	Macrophage	NT5C
ABI3	0	1.66723847745878	0.403	0.132	0	Macrophage	ABI3
EXOC2	0	0.666094213556654	0.499	0.228	0	Macrophage	EXOC2
TOMM6	0	0.401986436681464	0.543	0.272	0	Macrophage	TOMM6
NBEAL1	0	1.34749126729437	0.422	0.152	0	Macrophage	NBEAL1
MMADHC	0	0.613519448145472	0.511	0.241	0	Macrophage	MMADHC
NPTN	0	0.675876835589928	0.487	0.217	0	Macrophage	NPTN
MTCH2	0	0.669885493409156	0.481	0.211	0	Macrophage	MTCH2
EXT2	0	1.2948685896083	0.423	0.153	0	Macrophage	EXT2
MAP1LC3A	0	0.111782479440823	0.784	0.514	0	Macrophage	MAP1LC3A
ENSBTAG00000059335	0	0.693962522802986	0.529	0.259	0	Macrophage	ENSBTAG00000059335
ENSBTAG00000005615	0	0.864141934419975	0.483	0.213	0	Macrophage	ENSBTAG00000005615
PI4K2A	0	1.2710852482956	0.405	0.135	0	Macrophage	PI4K2A
ST3GAL6	0	0.241996488478518	0.594	0.324	0	Macrophage	ST3GAL6
PARD3	0	-7.72040499475072	0.024	0.294	0	Macrophage	PARD3
CCNK	0	0.794749518545647	0.473	0.203	0	Macrophage	CCNK
SELENOF	0	0.537355716629735	0.521	0.252	0	Macrophage	SELENOF
UPP1	0	-4.43805492979899	0.132	0.401	0	Macrophage	UPP1
DHX15	0	0.536793302456271	0.519	0.25	0	Macrophage	DHX15
GLIPR2	0	0.164953076696052	0.738	0.469	0	Macrophage	GLIPR2
YJEFN3	0	0.373835708407814	0.54	0.271	0	Macrophage	YJEFN3
LARP4B	0	1.15643780340653	0.434	0.165	0	Macrophage	LARP4B
AHCTF1	0	0.465475194348522	0.534	0.265	0	Macrophage	AHCTF1
YWHAH	0	0.499991622793031	0.498	0.229	0	Macrophage	YWHAH
SCARB1	0	0.4160285241348	0.528	0.259	0	Macrophage	SCARB1
LRRK1	0	1.35931054482195	0.422	0.153	0	Macrophage	LRRK1
BICRAL	0	0.418766053177625	0.528	0.259	0	Macrophage	BICRAL
MGMT	0	1.07299311412875	0.439	0.17	0	Macrophage	MGMT
CHORDC1	0	0.362365146815962	0.537	0.268	0	Macrophage	CHORDC1
LFNG	0	0.474956993855768	0.534	0.265	0	Macrophage	LFNG
MT-ND6	0	0.825983835223469	0.491	0.222	0	Macrophage	MT-ND6
PFDN1	0	0.178845125486157	0.602	0.333	0	Macrophage	PFDN1
SPTAN1	0	0.842387767460094	0.47	0.201	0	Macrophage	SPTAN1
SENP5	0	0.816913757842858	0.465	0.197	0	Macrophage	SENP5
ENSBTAG00000007797	0	0.532693046952343	0.519	0.251	0	Macrophage	ENSBTAG00000007797
DIS3L2	0	1.19193494072222	0.43	0.162	0	Macrophage	DIS3L2
NDUFS5	0	0.431835932906461	0.52	0.252	0	Macrophage	NDUFS5
UBN2	0	1.46150592594803	0.4	0.132	0	Macrophage	UBN2
DENND4C	0	1.1016517515022	0.434	0.166	0	Macrophage	DENND4C
ABL1	0	1.3877518460534	0.413	0.145	0	Macrophage	ABL1
ARG2	0	-4.46898169639048	0.114	0.382	0	Macrophage	ARG2
KIAA0586	0	0.815717616826449	0.466	0.198	0	Macrophage	KIAA0586
IPO7	0	0.690373831629632	0.489	0.221	0	Macrophage	IPO7
CSNK2A1	0	0.542356308156776	0.514	0.246	0	Macrophage	CSNK2A1
SREK1IP1	0	0.833683345290221	0.467	0.199	0	Macrophage	SREK1IP1
CLUH	0	1.63608663085335	0.388	0.12	0	Macrophage	CLUH
STT3A	0	1.24418603164269	0.424	0.156	0	Macrophage	STT3A
HPCAL1	0	-0.107121844856826	0.578	0.31	0	Macrophage	HPCAL1
UBE4B	0	0.834124607876872	0.469	0.201	0	Macrophage	UBE4B
SSB	0	0.593884099221366	0.487	0.22	0	Macrophage	SSB
ENSBTAG00000037800	0	-7.00406938015227	0.011	0.278	0	Macrophage	ENSBTAG00000037800
GARS1	0	0.24355666227863	0.525	0.258	0	Macrophage	GARS1
CREB3L2	0	1.64397277994039	0.384	0.117	0	Macrophage	CREB3L2
TIFA	0	-4.71302418331281	0.07	0.337	0	Macrophage	TIFA
MCUB	0	0.923717925775245	0.466	0.199	0	Macrophage	MCUB
SH3GL1	0	0.855501428709738	0.452	0.185	0	Macrophage	SH3GL1
ARHGEF12	0	1.86434171253771	0.368	0.101	0	Macrophage	ARHGEF12
OTUD4	0	0.512226096995181	0.506	0.239	0	Macrophage	OTUD4
XBP1	0	0.181563748733047	0.533	0.266	0	Macrophage	XBP1
CIB1	0	0.476286165043346	0.518	0.251	0	Macrophage	CIB1
NFATC3	0	0.199510727777186	0.546	0.279	0	Macrophage	NFATC3
NEDD9	0	0.158011084840543	0.636	0.369	0	Macrophage	NEDD9
ENSBTAG00000052272	0	0.168167639929434	0.648	0.381	0	Macrophage	ENSBTAG00000052272
MICU3	0	1.84301267286345	0.378	0.111	0	Macrophage	MICU3
NDUFA11	0	0.790801659824669	0.47	0.203	0	Macrophage	NDUFA11
UQCRB	0	0.213217681344589	0.605	0.338	0	Macrophage	UQCRB
ENSBTAG00000018854	0	0.17714232254505	0.562	0.296	0	Macrophage	ENSBTAG00000018854
EIF3J	0	0.233749163869569	0.561	0.295	0	Macrophage	EIF3J
UGGT1	0	1.16876386995652	0.433	0.167	0	Macrophage	UGGT1
ERCC6L2	0	1.1699823831879	0.421	0.155	0	Macrophage	ERCC6L2
MGAT1	0	1.17153048281008	0.424	0.158	0	Macrophage	MGAT1
LMAN2	0	0.403102496322347	0.542	0.276	0	Macrophage	LMAN2
DDX31	0	0.726737998567181	0.482	0.216	0	Macrophage	DDX31
PREP	0	0.946105637530847	0.439	0.173	0	Macrophage	PREP
RNASEH2B	0	0.711233459521292	0.483	0.217	0	Macrophage	RNASEH2B
MTOR	0	1.2075955082174	0.432	0.166	0	Macrophage	MTOR
ENSBTAG00000025250	0	-6.12886065788135	0.156	0.422	0	Macrophage	ENSBTAG00000025250
SLC3A2	0	0.631607202089943	0.518	0.252	0	Macrophage	SLC3A2
CREBZF	0	0.427297351488571	0.529	0.263	0	Macrophage	CREBZF
CAPZB	0	0.211262754320482	0.581	0.315	0	Macrophage	CAPZB
ENSBTAG00000065849	0	-5.68462447462293	0.297	0.563	0	Macrophage	ENSBTAG00000065849
DOP1B	0	0.849840552621544	0.455	0.19	0	Macrophage	DOP1B
SRSF4	0	0.416184146575693	0.529	0.264	0	Macrophage	SRSF4
HDLBP	0	0.573969005669484	0.489	0.224	0	Macrophage	HDLBP
GSAP	0	0.103077697438639	0.85	0.585	0	Macrophage	GSAP
PDIA4	0	1.13717046321224	0.423	0.158	0	Macrophage	PDIA4
HACD4	0	1.50617106856853	0.403	0.138	0	Macrophage	HACD4
NDUFS7	0	0.711866053190079	0.463	0.198	0	Macrophage	NDUFS7
WDPCP	0	1.42399923343612	0.425	0.16	0	Macrophage	WDPCP
CHD6	0	0.863504810894219	0.467	0.202	0	Macrophage	CHD6
VIRMA	0	0.8200108428161	0.466	0.201	0	Macrophage	VIRMA
RNPEP	0	1.20581505592689	0.423	0.158	0	Macrophage	RNPEP
HSBP1	0	0.360551560027795	0.553	0.289	0	Macrophage	HSBP1
MBNL1	0	0.63760117331058	0.986	0.722	0	Macrophage	MBNL1
ATP5PO	0	0.448541439018959	0.515	0.251	0	Macrophage	ATP5PO
MTMR8	0	0.589633892675506	0.484	0.22	0	Macrophage	MTMR8
C2CD5	0	0.703360318420489	0.484	0.22	0	Macrophage	C2CD5
DUS4L	0	0.922159302407807	0.449	0.185	0	Macrophage	DUS4L
TBCK	0	1.19631501312178	0.423	0.159	0	Macrophage	TBCK
COG3	0	0.878725339279307	0.459	0.195	0	Macrophage	COG3
ATP6V1H	0	1.13434821933791	0.424	0.16	0	Macrophage	ATP6V1H
ACBD3	0	0.453324065351074	0.502	0.238	0	Macrophage	ACBD3
SKI	0	0.880227438727625	0.448	0.184	0	Macrophage	SKI
OSM	0	-5.73555330189377	0.052	0.316	0	Macrophage	OSM
PDZD8	0	0.914317734234682	0.459	0.195	0	Macrophage	PDZD8
ADAM9	0	1.19527322996238	0.424	0.16	0	Macrophage	ADAM9
ENSBTAG00000038330	0	0.933062020852989	0.426	0.162	0	Macrophage	ENSBTAG00000038330
RAB11A	0	0.218925503417391	0.598	0.334	0	Macrophage	RAB11A
BRD7	0	0.322084618247218	0.552	0.289	0	Macrophage	BRD7
ARL5A	0	1.11732478450892	0.431	0.168	0	Macrophage	ARL5A
DERA	0	0.46337835723627	0.495	0.232	0	Macrophage	DERA
ENSBTAG00000061138	0	0.739650969540437	0.463	0.2	0	Macrophage	ENSBTAG00000061138
LMBR1	0	1.05638965404162	0.428	0.165	0	Macrophage	LMBR1
COA1	0	0.425188359024932	0.535	0.272	0	Macrophage	COA1
DTNB	0	0.97839016327853	0.441	0.178	0	Macrophage	DTNB
DPH6	0	1.12727367505156	0.43	0.167	0	Macrophage	DPH6
ACAT1	0	1.08316034661944	0.432	0.169	0	Macrophage	ACAT1
NVL	0	0.944706834920754	0.44	0.177	0	Macrophage	NVL
NADK	0	1.11075400963244	0.431	0.168	0	Macrophage	NADK
SFSWAP	0	0.749354036804937	0.469	0.206	0	Macrophage	SFSWAP
ATP5MC1	0	0.773822831320208	0.448	0.185	0	Macrophage	ATP5MC1
ACAA2	0	0.475384538454546	0.509	0.246	0	Macrophage	ACAA2
KAT6B	0	0.580984009896813	0.491	0.228	0	Macrophage	KAT6B
PMM2	0	0.979350510944415	0.439	0.176	0	Macrophage	PMM2
KDM6A	0	0.235298636457931	0.57	0.307	0	Macrophage	KDM6A
CUL3	0	0.162470397808079	0.582	0.319	0	Macrophage	CUL3
ATP1B3	0	0.407082945452336	0.517	0.255	0	Macrophage	ATP1B3
TOMM70	0	0.971644311903024	0.44	0.178	0	Macrophage	TOMM70
RCC2	0	0.299433517472593	0.54	0.278	0	Macrophage	RCC2
ILKAP	0	0.618567715974764	0.485	0.223	0	Macrophage	ILKAP
SDHC	0	0.895695441816353	0.446	0.184	0	Macrophage	SDHC
C7H5orf24	0	0.811689131916367	0.455	0.193	0	Macrophage	C7H5orf24
TTC7A	0	1.01043681827547	0.444	0.182	0	Macrophage	TTC7A
PPM1A	0	0.482265597451177	0.519	0.257	0	Macrophage	PPM1A
CUL4A	0	0.461594371632408	0.503	0.241	0	Macrophage	CUL4A
COMT	0	1.53570232236518	0.391	0.129	0	Macrophage	COMT
MED1	0	0.61427003414374	0.482	0.22	0	Macrophage	MED1
ERN1	0	0.999532295297713	0.427	0.165	0	Macrophage	ERN1
ENSBTAG00000067192	0	1.11677479696333	0.411	0.149	0	Macrophage	ENSBTAG00000067192
CSGALNACT2	0	0.594569746839994	0.502	0.24	0	Macrophage	CSGALNACT2
TMEM167A	0	0.364062229676772	0.549	0.288	0	Macrophage	TMEM167A
NOD1	0	0.871895298480539	0.46	0.199	0	Macrophage	NOD1
FOCAD	0	1.39860822867046	0.404	0.143	0	Macrophage	FOCAD
TNFSF8	0	0.980711324282147	0.417	0.156	0	Macrophage	TNFSF8
ECHDC1	0	1.36882832751008	0.397	0.136	0	Macrophage	ECHDC1
DPF3	0	1.17169891101108	0.413	0.152	0	Macrophage	DPF3
ZNF410	0	0.794868755139301	0.473	0.212	0	Macrophage	ZNF410
USP6NL	0	1.08359850361629	0.422	0.161	0	Macrophage	USP6NL
TARM1	0	-5.6912586161788	0.038	0.299	0	Macrophage	TARM1
MRPL27	0	0.82752688032654	0.444	0.183	0	Macrophage	MRPL27
SNRPD1	0	0.230389695974128	0.521	0.26	0	Macrophage	SNRPD1
ZDHHC3	0	0.480669616365544	0.509	0.248	0	Macrophage	ZDHHC3
NUP153	0	0.429934095897618	0.509	0.248	0	Macrophage	NUP153
SERPINB4	0	-8.88456041116184	0.003	0.264	0	Macrophage	SERPINB4
HLTF	0	0.545000686156837	0.488	0.228	0	Macrophage	HLTF
[truncated: 73,050 more rows]
