# Supplementary material for: Transport stress induces paradoxical increases in airway inflammatory responses in beef stocker cattle
Source: PLoS One. 2026 Feb 6;21(2):e0328428. doi: 10.1371/journal.pone.0328428 (PMC12880702; doi:10.1371/journal.pone.0328428)
Supplement: S2 Table — Ultrasound score (0–5); 0 = no lobular or lobar consolidation; 1 = diffuse comet tails; 2 = at least 1 cm2 of lobular consolidation; 3 = lobar consolidation (1 lung lobe); 4 = lobar consolidation (2 lung lobes); 5 = lobar consolidation (3 or more lung lobes). (XLSX) [file pone.0328428.s009.xlsx]

## Sheet: Sheet1
Calf Number	Experimental Group	Day relative to arrival sampled	Treated for BRD	Days relative to arrival Treated	Treatment Used	Second Treatment	Second BAL Completed	Pathogen on Second BAL	Rectal Temperature at Second BAL (degrees C)	Lung Ultrasound Score at Second BAL
BovLav12132	Stressed	1d	No	NA	NA	NA	No	NA	NA	NA
BovLav12745	Stressed	1d	No	NA	NA	NA	No	NA	NA	NA
BovLav105226	Stressed	1d	No	NA	NA	NA	No	NA	NA	NA
BovLav106915	Stressed	1d	No	NA	NA	NA	No	NA	NA	NA
BovLav107720	Stressed	1d	Yes	7d	Draxxin® KP	NA	Yes	No	39.8	0
BovLav442765	Stressed	1d	Yes	8d	Draxxin® KP	NA	Yes	BRSV	39.6	0
BovLav13014	Stressed	1d	No	NA	NA	NA	No	NA	NA	NA
BovLav101614	Stressed	1d	No	NA	NA	NA	No	NA	NA	NA
BovLav255204	Stressed	1d	Yes	42d	Draxxin® KP	NA	No	NA	NA	NA
BovLav253180	Stressed	1d	Yes	42d	Draxxin® KP	NA	No	NA	NA	NA
BovLav58778	Stressed	1d	No	NA	NA	NA	No	NA	NA	NA
BovLav587932	Stressed	1d	Yes	7d	Draxxin® KP	NA	Yes	No	40.6	2
BovLav461618	Acclimated	56d	No	NA	NA	NA	No	NA	NA	NA
BovLav429617	Acclimated	58d	No	NA	NA	NA	No	NA	NA	NA
BovLav420826	Acclimated	62d	No	NA	NA	NA	No	NA	NA	NA
BovLav463021	Acclimated	56d	No	NA	NA	NA	No	NA	NA	NA
BovLav465113	Acclimated	56d	No	NA	NA	NA	No	NA	NA	NA
BovLav742132	Acclimated	85d	No	NA	NA	NA	No	NA	NA	NA
BovLav466718	Acclimated	56d	No	NA	NA	NA	No	NA	NA	NA
