# Supplementary material for: Transport stress induces paradoxical increases in airway inflammatory responses in beef stocker cattle
Source: PLoS One. 2026 Feb 6;21(2):e0328428. doi: 10.1371/journal.pone.0328428 (PMC12880702; doi:10.1371/journal.pone.0328428)
Supplement: S3 Table — (CSV) [file pone.0328428.s010.csv]

gene	baseMean	log2FoldChange	lfcSE	stat	pvalue	padj
SLC22A1	31.02146962	8.154526006	1.490007692	5.472807991	4.42959978889713e-08	1.97039021197883e-05
TGM6	17.53790044	6.915417206	1.418028222	4.876783902	1.07829452244464e-06	0.000239825
ENSBTAG00000063283	53.25501672	6.874145253	1.730413729	3.972544333	7.11089964417678e-05	0.005072889
IL9	17.29326743	6.478062182	1.041477164	6.220071263	4.9692912987121e-10	5.20806232505553e-07
ENSBTAG00000023026	461.675465	6.45001754	1.048803363	6.149882588	7.75403266051689e-10	6.89835235045044e-07
ENSBTAG00000065004	24.9690969	6.257195079	1.237602197	5.055901723	4.28361895904623e-07	0.000115688
THBD	556.2632919	6.112051696	0.931251407	6.563267074	5.26414382679766e-11	9.45666060406375e-08
MGAM	139.551466	6.071444083	0.9917959	6.12166685	9.26014819119805e-10	7.78058229131551e-07
ENSBTAG00000052974	9.030760309	5.955250657	1.685237608	3.533775077	0.00040967	0.016882404
TGM3	13528.71561	5.937489732	0.794279261	7.475317587	7.70176241515033e-14	3.88271515889112e-10
ENSBTAG00000046090	113.2233111	5.645105163	1.188169941	4.751092388	2.02320660328025e-06	0.000387329
H2BC3	5.120415145	5.556768917	1.670151453	3.3271048	0.000877534	0.0260743
NMUR2	6.101148946	5.385030933	1.317117786	4.088496103	4.34178839717232e-05	0.003689057
ENSBTAG00000057187	21.17043211	5.377834421	1.301456154	4.132167191	3.59358869878679e-05	0.003159851
FAP	19.76434257	5.354031076	1.037731836	5.159358991	2.47796771626805e-07	7.97378377464639e-05
ENSBTAG00000067245	208.9852907	5.212386459	0.863171901	6.038642424	1.55416215910398e-09	1.06841584064948e-06
RUBCNL	8908.694974	5.186526706	0.821978502	6.309808213	2.79381459375712e-10	3.52113765966522e-07
HSD11B1	66.22517799	4.989413007	1.064461252	4.687265975	2.76879030052809e-06	0.000475854
TRPC5	7.817935653	4.878172826	1.321141579	3.692392173	0.000222155	0.011389374
STEAP4	784.5588367	4.82305177	0.705663731	6.8347735	8.21346955611454e-12	2.48441027133353e-08
MS4A3	9.601398063	4.769009951	1.117274778	4.268430689	1.96852973493718e-05	0.002025309
MEFV	2448.647776	4.758917919	0.784359558	6.067265801	1.30106137863414e-09	9.37012013831561e-07
CDHR4	6.516554097	4.609981189	1.27627686	3.612054198	0.000303781	0.014093204
IFIT2	3510.21578	4.608221184	0.737330075	6.249875517	4.10779953890523e-10	4.77895078664636e-07
CSN1S1	12.34545554	4.57515939	0.913067211	5.010758612	5.42158860067693e-07	0.000141373
DIRAS3	13.13680648	4.542858488	0.938652491	4.839766084	1.29992040804464e-06	0.000269315
SLC16A12	171.8579386	4.527242504	0.847932063	5.339157112	9.33796970230842e-08	3.53068634444281e-05
MCTP2	506.9601367	4.51795237	0.793201718	5.695842892	1.22763886859564e-08	6.42239905258253e-06
ENSBTAG00000055552	4.466242244	4.497618851	1.159100954	3.88026499	0.000104343	0.006774133
SDS	27637.04115	4.495546474	0.68126258	6.598845447	4.14372002821323e-11	8.9528031009567e-08
CSF3R	8334.806487	4.484544935	0.646719083	6.934301233	4.08233944086271e-12	1.54353254259019e-08
ENSBTAG00000059531	401.8320008	4.447334167	0.667617608	6.661499212	2.71048253344361e-11	6.83222297263353e-08
ENSBTAG00000067406	9.026918791	4.429879859	1.236201724	3.583460346	0.000339072	0.015082732
ENSBTAG00000045936	5.69140362	4.418067732	1.259536148	3.507694271	0.000452008	0.017849013
ELANE	7.248806492	4.402090863	1.267443884	3.473203761	0.000514285	0.019205043
CCNJL	124.3068128	4.365149646	0.799175274	5.462067948	4.70619867426999e-08	1.98065747298767e-05
CRISPLD2	708.4340544	4.325255405	0.732386993	5.905696643	3.51159634307655e-09	2.30910361272564e-06
SLCO4A1	1098.949957	4.317766872	0.792400816	5.448968229	5.06628614281833e-08	2.07087869254012e-05
TCN1	709.0878724	4.286846535	0.748957025	5.723755024	1.04194966070358e-08	6.06094102633885e-06
MYRFL	11.31710677	4.272911325	1.138074233	3.754510209	0.000173681	0.009621787
PGAP1	6.310429765	4.221786877	1.292402486	3.266619279	0.001088399	0.030314831
SDSL	78.02859854	4.214056253	0.643042211	6.553312024	5.62747589503926e-11	9.45666060406375e-08
SHROOM4	11.94968323	4.208685434	1.326607371	3.172517751	0.001511233	0.036686823
TGFA	26.37460345	4.113893109	0.673697496	6.106439662	1.01878125267631e-09	8.1094987713034e-07
ZFYVE28	113.4457391	4.089834901	0.805197876	5.079291714	3.78844616606278e-07	0.000107204
NYX	71.20766907	4.055221112	0.655080272	6.19041862	6.00046411024327e-10	5.67193870020745e-07
HRH2	644.3848478	4.048264635	0.741202675	5.461751251	4.71460387645834e-08	1.98065747298767e-05
VAT1L	67.73904961	3.953680395	0.697068475	5.671868026	1.41248775086993e-08	7.1208215813856e-06
SAG	32.80201549	3.911677751	0.826388512	4.733460949	2.2072344544371e-06	0.000415017
ENSBTAG00000050417	64.83851753	3.874486692	1.028140243	3.768441824	0.00016427	0.009247426
SLC40A1	290.3438723	3.870662826	0.672056075	5.759434328	8.43962861496532e-09	5.10563772690942e-06
CREM	2220.737923	3.859079791	0.73018228	5.285090995	1.25642288354007e-07	4.63466821723415e-05
IFIT3	2398.108324	3.847256376	0.686862009	5.601207125	2.12864200176082e-08	1.03850263337518e-05
CA4	29.66514962	3.799334009	0.938109434	4.049990193	5.12197795052625e-05	0.004098666
NRG1	14.09778221	3.766813857	0.681736069	5.525325748	3.28874843402524e-08	1.50724337321811e-05
SLC22A14	39.84216774	3.757066545	0.886872863	4.236307934	2.27225109092942e-05	0.002236564
NR4A3	1580.462371	3.7456534	0.779986891	4.802200449	1.56931478637775e-06	0.000313868
KLF17	19.73661222	3.72735781	1.075015432	3.467259817	0.000525793	0.019336528
AQP9	29.76825477	3.693231763	0.869371908	4.24816092	2.15532559390916e-05	0.002158751
ENSBTAG00000066076	12.79829499	3.657490685	1.012437857	3.612558202	0.000303191	0.014093204
ENSBTAG00000048087	9.942257302	3.64267182	0.928539542	3.92301206	8.74487720966656e-05	0.005852103
CASS4	1099.025743	3.58372537	0.576718263	6.213996679	5.16536199919552e-10	5.20806232505553e-07
IL22RA2	26.54904721	3.549297275	0.866470054	4.096272293	4.19856064173326e-05	0.003587516
ENSBTAG00000003289	12.20437923	3.545269548	0.85529613	4.145078439	3.39697407904597e-05	0.003058085
IFIT1	7806.378144	3.469945707	0.607981852	5.707317905	1.14770300483617e-08	6.42239905258253e-06
ENSBTAG00000023198	39.47845011	3.419520114	0.872224629	3.920458102	8.83808013627093e-05	0.00588842
ENSBTAG00000034662	64.17734403	3.396647624	0.736526319	4.611712492	3.9936512096121e-06	0.000629166
CXCR2	6094.931892	3.392090427	0.655165241	5.177457865	2.24929721470835e-07	7.39529805983675e-05
ENSBTAG00000063604	16.13626771	3.381708264	0.916606099	3.689380059	0.000224801	0.011447451
ENSBTAG00000056342	12.48599416	3.37575006	0.852963702	3.957671412	7.56839729724011e-05	0.005283775
ENSBTAG00000065704	25.08687401	3.323027303	0.69855117	4.757027752	1.96464169442344e-06	0.000380939
ENSBTAG00000019015	230.6343995	3.321388172	0.522375194	6.358242529	2.04075087930049e-10	3.08643162985406e-07
OSM	3638.737918	3.30061295	0.671048217	4.918592832	8.71685753720018e-07	0.000202821
SCARF2	32.09895428	3.296901363	0.821942654	4.011108739	6.04342659277582e-05	0.004502502
ERG	16.69027206	3.293544716	0.946698782	3.478978506	0.000503329	0.018936187
KCNJ16	26.7770291	3.286321038	0.960815729	3.420344755	0.000625418	0.021651156
ADGRG3	21.75344178	3.285221975	0.610015863	5.385469747	7.22556882533608e-08	2.87577639248376e-05
ENSBTAG00000027525	62.61914425	3.250337926	0.7257002	4.478899037	7.50290079112416e-06	0.001004194
SLC8A1	116.1039216	3.231458972	0.647019992	4.994372679	5.90273170698395e-07	0.00015131
GABRR1	6.89779372	3.22620802	0.923237037	3.494452553	0.000475035	0.01827259
NLRP12	200.0179517	3.219874499	0.55629457	5.788074647	7.11977724548013e-09	4.4866462941934e-06
PROK2	17.69499945	3.187720889	0.928035635	3.434912161	0.000592746	0.02095967
IL1R2	420.2155812	3.179252291	0.503043156	6.320038856	2.61497542411418e-10	3.52113765966522e-07
RIPOR2	1728.896748	3.131452417	0.667861115	4.688777872	2.7484152406132e-06	0.000475854
CXCR1	6559.438171	3.102393924	0.660752727	4.695241951	2.6629134094109e-06	0.000473811
ENSBTAG00000063701	22.53412542	3.062197604	0.838726874	3.6510069	0.000261214	0.012868417
ENSBTAG00000061035	28.13754965	3.057677294	0.863061558	3.542826427	0.000395863	0.016584583
ENSBTAG00000023367	8.665615311	3.055439227	0.674394989	4.5306375	5.88059662721518e-06	0.000839039
AMPD3	1468.764574	3.052437808	0.617901135	4.940010039	7.81185488312604e-07	0.000184604
ENSBTAG00000050874	96.70149065	3.043707886	0.820027184	3.711715836	0.000205859	0.010848125
ENSBTAG00000039337	26.92636459	3.035850123	0.580618415	5.228649392	1.70752827829957e-07	5.96333570457031e-05
ENSBTAG00000061686	128.3951161	2.959263567	0.638267161	4.636402667	3.54525017656901e-06	0.000576542
ENSBTAG00000022570	17.41457322	2.908849105	0.907484776	3.20539714	0.001348762	0.034276103
PTPN5	16.65667282	2.904941381	0.857260449	3.388633391	0.000702419	0.023113216
VASH2	7.344025218	2.90485734	0.735945456	3.947109552	7.91003685451304e-05	0.005388802
GPR4	85.91806913	2.893801963	0.640139957	4.520576992	6.1671310114969e-06	0.000863627
KMO	266.4699289	2.88377102	0.506341411	5.69530945	1.23148355279617e-08	6.42239905258253e-06
HES1	55.56987728	2.875875959	0.558788193	5.146629785	2.65207997346686e-07	8.35626198306517e-05
ENSBTAG00000048924	16.27519785	2.849711544	0.725913183	3.925691957	8.64807717355121e-05	0.005838996
ENSBTAG00000037800	1042.928321	2.831679694	0.568780022	4.978514693	6.40740801332568e-07	0.000158846
TARM1	668.8243087	2.813114806	0.613519513	4.585208371	4.53533901627519e-06	0.000682572
CSF1	11041.86544	2.787089314	0.628263006	4.436182439	9.1568251785761e-06	0.001163763
ENSBTAG00000049569	52.07642408	2.764314887	0.68437711	4.039169117	5.3640880181841e-05	0.004247459
ALPL	181.6659288	2.754419405	0.616657476	4.466692637	7.9438132384945e-06	0.001044715
CALN1	23.5284994	2.750421352	0.77304352	3.557912695	0.000373814	0.016015738
GPAT3	378.8371171	2.734773713	0.623692313	4.384812281	1.16085840965959e-05	0.001415873
ENKUR	35.16605454	2.730253106	0.671474285	4.066057577	4.78151273033509e-05	0.00390842
TREM1	661.037912	2.709905718	0.681095293	3.978746801	6.92794720127368e-05	0.004989442
RAP1GAP	26.78169111	2.704354164	0.637089414	4.244858107	2.18731787994547e-05	0.002176381
LCN2	18.19554132	2.629318955	0.800388389	3.285053845	0.001019629	0.029095975
PDE4B	3644.299315	2.60968248	0.616101235	4.235801413	2.27737985978627e-05	0.002236564
BMX	16.16220335	2.591841492	0.672102764	3.856317264	0.000115108	0.007250873
DHRS9	138.077964	2.560020345	0.599092015	4.273167198	1.9271583766554e-05	0.001996325
CC2D2A	38.73683402	2.544151976	0.688351887	3.696004941	0.000219019	0.011297804
CCL22	897.3222336	2.542943039	0.457799015	5.55471496	2.78065132522011e-08	1.31420533258216e-05
ENSBTAG00000018309	59.50987037	2.528063573	0.579061219	4.36579672	1.26660233176168e-05	0.001458906
OLFM4	14.02690868	2.525077202	0.748195376	3.374890144	0.000738452	0.023773896
TNFSF18	22.46958953	2.512870856	0.769382098	3.266089585	0.001090437	0.030315765
TMEM213	9.628088521	2.49838086	0.814423023	3.067669735	0.002157349	0.04610187
THBS1	219.0046463	2.49148118	0.541291203	4.60284809	4.16752211143147e-06	0.000641326
ENSBTAG00000048470	1536.519691	2.470393747	0.499573161	4.94500894	7.6140370212894e-07	0.000182785
HES4	662.1581777	2.469280121	0.585583996	4.216782112	2.47813209648633e-05	0.002387621
CD101	757.0929474	2.465461206	0.679898208	3.626221066	0.000287599	0.013592656
PTX3	1774.695187	2.453921037	0.680099746	3.608178138	0.000308355	0.014174946
ENSBTAG00000067760	39.88212998	2.447335359	0.589799519	4.149436003	3.3329544955704e-05	0.003027885
ENSBTAG00000048626	10.15225213	2.420239959	0.717532095	3.373005857	0.000743524	0.023773896
MMP25	1520.6125	2.406552993	0.461905859	5.210050806	1.88788926357659e-07	6.3449860494072e-05
BST1	211.1378538	2.335060223	0.556942019	4.192645092	2.75720623589825e-05	0.002606249
ENSBTAG00000007816	21.29378756	2.331035763	0.605854763	3.847515784	0.000119322	0.007395983
EGR3	1306.366197	2.322366506	0.681588487	3.40728541	0.000656125	0.02234962
ENSBTAG00000061127	176.5416807	2.307272488	0.611228921	3.774809093	0.00016013	0.00919757
ENSBTAG00000038981	50.17191486	2.286242145	0.483140663	4.732042493	2.22271866744844e-06	0.000415017
ENSBTAG00000064442	158.6477222	2.285026782	0.498686165	4.582093793	4.60343323845226e-06	0.000682572
RSAD2	3259.694867	2.281915262	0.560348231	4.07231635	4.65478989142815e-05	0.003846942
PRSS8	62.4610235	2.261560858	0.564651053	4.005236235	6.19555324053714e-05	0.004548619
CXCL8	13965.55798	2.242663918	0.604783925	3.708206891	0.000208732	0.010961334
CAPN14	80.87169883	2.233939809	0.702341114	3.180704878	0.001469172	0.036118801
CXCL2	3287.454629	2.230392602	0.600221872	3.715946897	0.000202444	0.010705471
PLEK	6304.358954	2.225860996	0.475375868	4.682318028	2.83648956622836e-06	0.000482012
MXD1	4261.294039	2.216077405	0.551734084	4.016567887	5.90518585135794e-05	0.004487941
MARCKSL1	4238.925501	2.210319901	0.433747519	5.095867541	3.47147800511429e-07	0.000105005
SIGLEC1	145.3849506	2.196104359	0.457408009	4.801193499	1.57722772398358e-06	0.000313868
ADAM19	1249.147398	2.17221097	0.580553301	3.741621943	0.000182836	0.009875779
ENSBTAG00000019428	10310.23327	2.163973086	0.483556232	4.475121901	7.63677294464019e-06	0.001013145
EREG	47.36289397	2.16380402	0.64382878	3.360837677	0.000777065	0.024324028
ENSBTAG00000034182	21.80077761	2.160833296	0.612062082	3.53041523	0.000414908	0.017005604
ENSBTAG00000049371	11.61708649	2.160010163	0.700714433	3.082582666	0.002052127	0.044528511
ENSBTAG00000025250	3356.194686	2.15758438	0.492568755	4.380270491	1.18532079168238e-05	0.001422761
ENSBTAG00000067801	116.4733646	2.14056258	0.653771967	3.274173089	0.001059717	0.029899015
ENSBTAG00000046079	37.66173894	2.135326229	0.592910639	3.601430114	0.000316471	0.014503985
ENSBTAG00000056767	279.7148107	2.114763846	0.456770788	4.629814121	3.65994126192317e-06	0.000588861
RAB3IP	732.2370149	2.111358992	0.473819067	4.456044803	8.34855918271635e-06	0.001079176
VEPH1	61.68376247	2.10755605	0.642776962	3.278829478	0.001042386	0.029628975
ENSBTAG00000050645	23.28559313	2.097928967	0.585822212	3.581170061	0.000342059	0.015170965
ENSBTAG00000062727	85.28981403	2.097387532	0.514850252	4.073781698	4.62558418282455e-05	0.00384381
ETS2	2066.994564	2.091424203	0.568448729	3.679178254	0.000233987	0.011803663
ENSBTAG00000050648	19.17934522	2.087971288	0.615060654	3.394740459	0.000686937	0.023011851
ENSBTAG00000052568	9.591634432	2.076763105	0.656219505	3.16473846	0.001552224	0.037202208
CCRL2	829.2775924	2.073410504	0.516815885	4.011893916	6.02335677329095e-05	0.004502502
CFAP54	89.30082662	2.046259883	0.610570536	3.351389824	0.00080407	0.024632156
ENSBTAG00000054870	254.8089917	2.034516311	0.490396247	4.148719168	3.34340659190626e-05	0.003027885
ENSBTAG00000068817	233.6919842	2.031268183	0.53712246	3.781759904	0.000155724	0.009156864
ENSBTAG00000052977	48.61795403	2.027318132	0.59761106	3.392370501	0.000692907	0.023011851
ISG15	6014.697261	2.019133725	0.405824632	4.975384853	6.51181340685982e-07	0.000158846
ENSBTAG00000014113	467.1349191	2.018395641	0.62451343	3.231949138	0.001229489	0.032499616
ENSBTAG00000034871	39.85396905	1.996603109	0.554907996	3.598079541	0.000320576	0.014516123
ENSBTAG00000011161	5.84416284	1.98816499	0.642514449	3.09435063	0.001972442	0.043485739
ENSBTAG00000032217	66.8712863	1.985582188	0.52150569	3.807402728	0.000140434	0.008495692
SRSF12	16.61528674	1.956191616	0.64254138	3.044460135	0.002330983	0.048558939
XCR1	78.34638254	1.949669699	0.561833205	3.470193074	0.000520084	0.019265027
ENSBTAG00000059725	10.99044556	1.946006999	0.533453545	3.647940889	0.00026435	0.012955256
ENSBTAG00000034366	2738.437497	1.935853914	0.410837104	4.711974394	2.45328212337959e-06	0.000452481
ENSBTAG00000050647	149.0565493	1.921821306	0.47303194	4.062772814	4.84932208194534e-05	0.003911605
OSBPL10	17.57571495	1.912999197	0.543921674	3.517049034	0.000436373	0.017552414
H2AC6	56.23376741	1.911566375	0.53998376	3.540044195	0.00040006	0.016652737
RAP1GAP2	175.3324872	1.91095744	0.392594763	4.86750619	1.13015292980154e-06	0.000243284
SUSD2	42.49320388	1.908019862	0.545204481	3.499640832	0.000465885	0.018159926
CD69	2033.578131	1.898484503	0.559877697	3.390891464	0.000696657	0.023025304
SELL	5863.497975	1.891022346	0.395286249	4.783931517	1.71899272476323e-06	0.000337637
ENSBTAG00000059873	16.02184775	1.889590885	0.58401172	3.235535898	0.001214146	0.032271963
ENSBTAG00000049487	430.2983575	1.888937637	0.435710936	4.335300036	1.45561443948862e-05	0.001606913
CD300LB	14.702729	1.879756427	0.603720226	3.113621753	0.001848062	0.042019604
HSH2D	333.3836967	1.87335703	0.350283838	5.348111515	8.88767019255731e-08	3.44659292287786e-05
ENSBTAG00000013799	25.72651643	1.866240204	0.51073588	3.654022124	0.000258164	0.012759714
ENSBTAG00000039524	189.4361633	1.849612883	0.584247328	3.16580461	0.001546546	0.037185958
S1PR1	118.0351752	1.838421352	0.530175163	3.467573513	0.00052518	0.019336528
PARM1	286.4902961	1.837425552	0.362136728	5.073844799	3.89857068080708e-07	0.000107204
PHACTR1	145.4443493	1.832257736	0.455853982	4.019396136	5.83474965394755e-05	0.00447828
ENSBTAG00000057442	36.74450579	1.825501939	0.46004398	3.968103093	7.24469944437519e-05	0.005125232
H1-2	403.0780847	1.824823752	0.500279181	3.647610812	0.00026469	0.012955256
ENSBTAG00000009359	3406.049113	1.82459543	0.425375614	4.289374782	1.79176797835589e-05	0.001881854
ENSBTAG00000002900	43.66389508	1.823387931	0.601721339	3.030286305	0.00244322	0.049799544
ENSBTAG00000014761	49.47543211	1.81650241	0.503283831	3.609300159	0.000307024	0.014174946
NR4A2	554.9300515	1.805696699	0.520414527	3.469727699	0.000520986	0.019265027
TMEM229B	453.5642749	1.804212891	0.523402121	3.447087465	0.000566665	0.02045404
RABGEF1	2561.572138	1.787585268	0.478266323	3.737635668	0.000185759	0.009953986
GPR84	2689.564133	1.782679512	0.587358723	3.035077956	0.002404735	0.049511446
HBEGF	243.4794672	1.780210357	0.527745721	3.373235036	0.000742905	0.023773896
ENSBTAG00000024487	62.30898374	1.777293049	0.447042778	3.975666615	7.01823869997048e-05	0.005030514
ENSBTAG00000063117	82.92012982	1.774010951	0.557896144	3.179822929	0.001473651	0.036122355
ENSBTAG00000049656	163.2764811	1.769692641	0.503646925	3.513756469	0.000441818	0.017724272
PLEKHG6	57.60642758	1.768941348	0.493211415	3.586578276	0.000335046	0.0149918
PM20D2	62.78359358	1.756228999	0.461160361	3.808282643	0.000139935	0.008495692
ENSBTAG00000039130	70.41812358	1.756011243	0.43228651	4.062146757	4.86234917052876e-05	0.003911605
ENSBTAG00000016688	223.0262893	1.74719099	0.471598825	3.704824732	0.000211537	0.011032017
ENSBTAG00000055385	11.46686695	1.746282371	0.563320114	3.099982279	0.001935322	0.043043843
ENSBTAG00000047605	556.1862325	1.745837729	0.410278647	4.255248819	2.08816667954695e-05	0.002124358
ENSBTAG00000063149	31.06086224	1.744680752	0.511796262	3.408936095	0.000652168	0.022264971
ENSBTAG00000000560	168.3367103	1.734805185	0.449551336	3.858970144	0.000113866	0.007235744
A2M	1960.640553	1.733431638	0.419768998	4.129489424	3.63569725350156e-05	0.003160131
ENSBTAG00000022275	175.5235424	1.733426202	0.478458621	3.622938587	0.000291275	0.013723499
ENSBTAG00000027279	18.33834485	1.719649357	0.507174204	3.390648312	0.000697275	0.023025304
PEAK3	126.6369014	1.718667521	0.427713998	4.018263441	5.86286281805135e-05	0.00447828
GADD45B	1930.574192	1.706116499	0.400991683	4.254742857	2.09289393903364e-05	0.002124358
ENSBTAG00000039334	15.71237304	1.703114842	0.503673141	3.381389044	0.000721204	0.023558277
BACH2	97.01710052	1.698216239	0.507291951	3.347611247	0.000815113	0.024854362
KCNJ2	502.3211006	1.687675188	0.361031153	4.674597126	2.94531223159498e-06	0.000494943
LAMB3	94.57681521	1.680556275	0.40249491	4.175347891	2.97531007298055e-05	0.002777691
ENSBTAG00000058493	8.746200498	1.673387125	0.544039479	3.075856056	0.002098991	0.045285517
PARD3	62.53418227	1.671035376	0.422479914	3.955301351	7.64382398158722e-05	0.005302991
TIMD4	337.7450426	1.662148635	0.385717632	4.309236852	1.63818851964656e-05	0.001757161
ISG20	1531.936949	1.661846739	0.362965425	4.578526292	4.68263314186524e-06	0.000687574
CX3CL1	67.50465834	1.656489622	0.429021141	3.861090894	0.000112882	0.007225954
ENSBTAG00000009783	40.98233033	1.650501305	0.525011202	3.143744933	0.001668008	0.039051001
ENSBTAG00000062251	100.8357357	1.621330848	0.461787516	3.510988913	0.000446443	0.017849013
ENSBTAG00000059499	18.38669846	1.614280902	0.427182964	3.778898124	0.000157524	0.00919757
SNAI1	159.138685	1.607516248	0.328143794	4.898816552	9.64156088351776e-07	0.000220938
ENSBTAG00000045504	97.22864515	1.602622153	0.401176022	3.994810426	6.47460383887349e-05	0.004730527
ANXA13	250.9521338	1.597242667	0.311795771	5.122720748	3.0115820006389e-07	9.29534003625769e-05
NOS1AP	124.1073246	1.596913628	0.450863185	3.541902915	0.000397252	0.016596779
ARG2	1102.180172	1.593817868	0.370066795	4.306838355	1.65604535998665e-05	0.001763805
ENSBTAG00000064661	117.3137128	1.590528734	0.352517784	4.511910622	6.42462617497882e-06	0.000891432
IL1B	12300.94175	1.588867544	0.423602612	3.75084454	0.00017624	0.009692556
TIMP1	3256.745643	1.58862366	0.349779412	4.541787214	5.57793266394587e-06	0.000803435
ENSBTAG00000005495	19.11758786	1.588157874	0.508251563	3.124747645	0.001779577	0.04140664
ENSBTAG00000032150	36.36143172	1.586427901	0.515557117	3.077113762	0.002090155	0.045159295
ENSBTAG00000018312	249.1418489	1.579029543	0.396146269	3.985976053	6.7203290128909e-05	0.004863074
ENSBTAG00000016391	60.47971366	1.575645497	0.46401098	3.395707355	0.000684515	0.02300579
HERC6	2304.36666	1.556812342	0.309019101	5.037916227	4.70627329702281e-07	0.000124873
ENSBTAG00000050046	70.8381597	1.540505012	0.399060446	3.860329998	0.000113234	0.007225954
ENSBTAG00000048980	6790.35665	1.537410401	0.439075742	3.501469683	0.0004627	0.018129194
ENSBTAG00000006383	303.0913935	1.537406917	0.477046148	3.222763505	0.001269603	0.032992234
PPP1R9A	6.374872706	1.528158504	0.501887095	3.044825261	0.002328155	0.048558939
SLC45A4	1069.515599	1.525118592	0.371944972	4.100387716	4.12458525151851e-05	0.003544331
ENSBTAG00000047904	12649.2972	1.51090235	0.467519932	3.231738901	0.001230394	0.032499616
ENSBTAG00000001538	97.69400918	1.506078302	0.432599399	3.481461846	0.000498685	0.018902529
ENSBTAG00000003937	97.77182667	1.504934384	0.477014977	3.154899647	0.001605533	0.038059693
ENSBTAG00000010155	592.2478645	1.49483573	0.333154885	4.486909238	7.22638405595541e-06	0.000984611
CNR2	40.75558938	1.478408023	0.385591109	3.834134107	0.000126007	0.007778513
PTAFR	7041.778597	1.476933553	0.367839784	4.015154465	5.94068747396942e-05	0.004492348
ENSBTAG00000063318	7.628801604	1.474082926	0.475420075	3.100590409	0.001931352	0.043043843
HERC5	1211.986856	1.473814503	0.313768839	4.697134705	2.63836461224912e-06	0.000473811
ENSBTAG00000048206	80.11844368	1.471139983	0.336776569	4.368296723	1.25219290933918e-05	0.001458906
ADORA2A	313.3800099	1.45726546	0.447767221	3.254515721	0.001135859	0.031060114
ENSBTAG00000032764	519.2292126	1.449722963	0.394738077	3.672620015	0.000240076	0.012062839
BCL6	2944.423687	1.447541663	0.416197148	3.478019177	0.000505134	0.018956931
ENSBTAG00000014953	1599.460684	1.441395781	0.424849296	3.392722537	0.000692017	0.023011851
FYB1	2474.38806	1.430488986	0.393159184	3.638447339	0.000274287	0.013206573
C5AR2	1063.774543	1.415866579	0.46240146	3.061985531	0.002198741	0.046639209
F13A1	156.4725268	1.414611562	0.375415114	3.768126295	0.000164477	0.009247426
HSPB9	30.89820933	1.388286035	0.32129051	4.320968069	1.55346154860006e-05	0.001702504
MX2	18833.81812	1.385293892	0.284721998	4.865426279	1.14210377268076e-06	0.000243284
ENSBTAG00000006523	29260.26612	1.358478078	0.323469016	4.199716231	2.67249704080789e-05	0.002542066
ENSBTAG00000000242	32.85145217	1.355593648	0.434671885	3.118659603	0.001816757	0.041723403
ENSBTAG00000012132	41.60248635	1.355031525	0.436404575	3.104989277	0.001902859	0.042572253
ENSBTAG00000066419	65.45742258	1.35300133	0.40518212	3.339242438	0.000840072	0.025461425
ENSBTAG00000055839	16.22562443	1.344391473	0.422639939	3.180938073	0.00146799	0.036118801
ENSBTAG00000061572	627.7558923	1.338372193	0.335719911	3.98657378	6.70342891075078e-05	0.004863074
DGAT2	1105.239349	1.337702189	0.422216493	3.168285019	0.001533411	0.037106095
RASD2	32.70649589	1.333248148	0.428280923	3.113022498	0.001851819	0.042019604
FGL2	1866.173957	1.327094988	0.354074421	3.748067949	0.000178202	0.009764952
ENSBTAG00000014662	166.4627164	1.321930888	0.330027345	4.005519268	6.18813890278314e-05	0.004548619
SLC39A8	1271.355354	1.318349336	0.377224711	3.494864723	0.000474302	0.01827259
ITGA9	108.8657265	1.316891511	0.326917796	4.028203808	5.62046115927427e-05	0.004404345
GCA	220.9551884	1.316467324	0.301138033	4.371640843	1.23316260746411e-05	0.001458906
HPSE	827.0541481	1.315121103	0.407442923	3.227743148	0.00124771	0.032704261
CXCR4	9242.941994	1.313672323	0.367881144	3.570915075	0.000355736	0.01554958
TIAM1	361.5247313	1.308778461	0.393118586	3.329220514	0.000870894	0.025927961
ENSBTAG00000059278	101.4750086	1.305855111	0.417020655	3.131391927	0.001739798	0.040543461
ENSBTAG00000056068	31.94946212	1.299461667	0.353209253	3.679013662	0.000234138	0.011803663
ENSBTAG00000008021	321.7130172	1.298933239	0.344163549	3.774174351	0.000160538	0.00919757
HECW2	58.9678423	1.285273874	0.396120947	3.244650108	0.00117595	0.031702443
PLXNA2	148.8565052	1.280461469	0.401284984	3.190903024	0.001418289	0.035455507
GADD45G	232.9387594	1.27794459	0.392316576	3.257432056	0.001124252	0.030880906
ENSBTAG00000008851	56.48723052	1.272677041	0.388712945	3.27407939	0.001060068	0.029899015
SHF	29.13311553	1.270750533	0.361061316	3.519486798	0.000432383	0.017438277
OAS2	2060.665645	1.268027645	0.343665945	3.689709916	0.00022451	0.011447451
GPX3	1285.441978	1.26718392	0.315861291	4.011836705	6.02481699647173e-05	0.004502502
TMEM154	1945.15124	1.245108024	0.358829735	3.469913175	0.000520627	0.019265027
CMPK2	1431.284959	1.240912418	0.372153424	3.334410859	0.000854803	0.02580447
MX1	7468.136513	1.239426939	0.291650051	4.249705884	2.14051387604499e-05	0.002158209
E2F2	664.043643	1.239291162	0.363150967	3.412605982	0.000643449	0.022066945
IFIH1	2947.387184	1.225580309	0.286154217	4.282936387	1.84442916416783e-05	0.001923803
SLC2A9	694.8587632	1.216609178	0.340391442	3.574147375	0.000351371	0.015493105
IGFBP4	54.54129601	1.20790626	0.35094788	3.441839455	0.000577773	0.020734455
TMEM45B	14.52736882	1.173234701	0.386685691	3.034078394	0.002412717	0.049511446
ARRDC4	3302.154792	1.170597484	0.333720524	3.507717988	0.000451968	0.017849013
ABHD2	1058.504935	1.160043256	0.359289846	3.228711496	0.001243493	0.032650319
H1-6	75.70342614	1.158449306	0.32287589	3.587908979	0.000333341	0.014976366
SRGN	36740.48748	1.147821964	0.374181211	3.067556386	0.002158167	0.04610187
GGT5	426.6905997	1.146358529	0.306808747	3.736394552	0.000186678	0.009953986
IL1RAP	1003.663681	1.144276928	0.354581458	3.227120034	0.00125043	0.032718862
ENSBTAG00000027787	43.64049505	1.142471649	0.361897205	3.156895479	0.001594585	0.037978744
KCNH4	32.48231846	1.135923289	0.357132257	3.180679611	0.0014693	0.036118801
NAIP	7072.389022	1.126819434	0.334326849	3.370412626	0.000750557	0.023842026
BCL2L15	265.5113236	1.118171708	0.308177221	3.628339907	0.00028525	0.013566397
RIGI	2549.305153	1.107322595	0.222536303	4.975918905	6.49388321016908e-07	0.000158846
TXLNB	31.07715625	1.1046846	0.354778002	3.113734766	0.001847355	0.042019604
IFIT5	2828.103986	1.101967681	0.285899858	3.854383443	0.000116022	0.007250873
PLAU	8656.004673	1.074680675	0.337915737	3.180321474	0.001471118	0.036118801
GABARAPL1	2597.318974	1.064626688	0.300151424	3.546965301	0.000389696	0.016433475
IL1RN	39093.31468	1.057042552	0.266553824	3.965587648	7.32153417651656e-05	0.005150274
SPP1	3089.77335	1.05195302	0.280413706	3.75143225	0.000175827	0.009692556
MARCKS	12290.27061	1.050404565	0.280515254	3.744554166	0.000180714	0.009831383
ENSBTAG00000027075	161.6227462	1.03681899	0.300247211	3.453217725	0.000553942	0.020138977
SNX18	2073.690442	1.034718316	0.324835628	3.185359695	0.001445742	0.035850131
ENSBTAG00000039861	5296.379529	1.02956553	0.31939129	3.223524133	0.001266236	0.032961373
IFNAR2	2632.599344	1.023192261	0.270989123	3.77576875	0.000159515	0.00919757
ITM2C	5844.663328	1.019913631	0.270339478	3.772714367	0.000161481	0.009216002
SLC16A7	379.1866512	1.015582865	0.323148796	3.142771618	0.001673564	0.039120519
GSC2	117.0691675	-1.017055634	0.259209252	-3.923685701	8.72044890405146e-05	0.005852103
PNLDC1	91.45684397	-1.018322712	0.294105834	-3.462436284	0.000535309	0.019555575
TPPP	1397.489955	-1.033814981	0.231925344	-4.457533465	8.29080973159695e-06	0.001079176
ADAMTS6	250.1721667	-1.042858717	0.204912976	-5.089276124	3.59432920181473e-07	0.000106589
PRR16	77.24501195	-1.043473073	0.335617322	-3.109115659	0.001876482	0.042343753
ENSBTAG00000054074	58.82920735	-1.056866405	0.259819137	-4.067700397	4.74793720613715e-05	0.003902598
TNFRSF4	284.8377649	-1.061701475	0.257053839	-4.130268886	3.62339193443276e-05	0.003160131
MCMDC2	44.03654841	-1.065770242	0.322768049	-3.301969462	0.000960085	0.027816722
TMEM249	71.60736986	-1.066141314	0.315368627	-3.380619453	0.000723226	0.023573437
RHOB	9950.797553	-1.067334112	0.20424681	-5.225707616	1.7349032729509e-07	5.96333570457031e-05
COL20A1	27.06844961	-1.086117007	0.339291694	-3.201130547	0.001368895	0.034562884
RFX2	338.0586596	-1.098087626	0.29337713	-3.742921702	0.000181893	0.009860031
WDR27	129.1156438	-1.105243907	0.255995528	-4.317434429	1.57853280902582e-05	0.001705266
ENSBTAG00000062790	244.753214	-1.113859747	0.335697154	-3.318049417	0.000906484	0.026724505
ZDHHC1	115.550865	-1.125673029	0.311916451	-3.608892776	0.000307507	0.014174946
ARHGAP6	137.9028362	-1.132553409	0.352771665	-3.210443242	0.001325304	0.033800849
DNAAF3	79.9708354	-1.138121011	0.323082338	-3.522696468	0.00042718	0.017438277
KLF2	2389.969137	-1.172254955	0.192401798	-6.092744283	1.10991286251113e-09	8.39316106630916e-07
PTH1R	67.54589013	-1.172434645	0.358477544	-3.27059439	0.001073217	0.030087654
ABCC6	78.60398716	-1.18696296	0.345295393	-3.437529093	0.000587048	0.02091054
CACNA1H	43.40749543	-1.198204994	0.36783935	-3.257413854	0.001124324	0.030880906
DPP4	202.7585516	-1.209283946	0.387853973	-3.117884643	0.001821541	0.041723403
GPIHBP1	26.11569961	-1.210344918	0.344895816	-3.509305888	0.000449278	0.017849013
ENSBTAG00000064390	44.11035324	-1.242894719	0.255354822	-4.867324263	1.13119343241227e-06	0.000243284
GPRIN2	164.0842397	-1.25560112	0.395512015	-3.17462194	0.001500318	0.036542598
ENSBTAG00000052982	119.8860651	-1.266771537	0.3061663	-4.137527663	3.5106813493031e-05	0.003105003
STXBP1	55.18560862	-1.270556829	0.378455016	-3.357220212	0.000787304	0.024500376
MAMDC2	148.663071	-1.320623704	0.282781149	-4.670126379	3.01014492039098e-06	0.000500279
CFAP69	45.42667782	-1.333783534	0.395328278	-3.373863216	0.000741212	0.023773896
ENSBTAG00000049497	12.28353707	-1.340952743	0.412395477	-3.25161845	0.0011475	0.031157599
IGSF9	15.04722242	-1.357775388	0.448275322	-3.028887209	0.002454563	0.049963407
PCSK1	38.30105743	-1.394598482	0.413135523	-3.375644082	0.000736431	0.023773896
ST8SIA6	192.3981176	-1.428757519	0.326098296	-4.381370703	1.17935021526103e-05	0.001422761
TMEM204	113.5915995	-1.438078529	0.323538225	-4.444848922	8.79536526851726e-06	0.001127297
ENSBTAG00000058633	1515.155367	-1.441945852	0.45916805	-3.140344484	0.001687493	0.039385248
ENSBTAG00000059645	71.14122194	-1.460105382	0.446357229	-3.271158812	0.001071077	0.030087654
CCN1	241.0593764	-1.474861128	0.409899272	-3.598106239	0.000320543	0.014516123
TMPRSS6	60.57617835	-1.488499767	0.420979843	-3.535798192	0.000406545	0.016799422
MSH4	10.8654799	-1.525062704	0.404348585	-3.771653374	0.000162169	0.00922049
VSIG8	59.8548354	-1.547140226	0.329972384	-4.688696082	2.7495137979211e-06	0.000475854
CNGA3	27.82879445	-1.596101737	0.421710838	-3.784825037	0.000153817	0.009087205
RHBDL1	313.2938557	-1.642596792	0.335521675	-4.895650305	9.79811680298632e-07	0.000221174
ENSBTAG00000062324	7.117083012	-1.64582992	0.537224978	-3.06357669	0.002187081	0.046457049
ECM1	3349.52011	-1.684949099	0.434357253	-3.879178	0.00010481	0.006774133
SH3TC2	50.87445283	-1.712033537	0.381833037	-4.483722913	7.33518992174317e-06	0.000990513
ENSBTAG00000053731	5.590211716	-1.71465591	0.533112015	-3.21631451	0.001298484	0.033413506
ENSBTAG00000059390	78.06249664	-1.830561364	0.562114565	-3.25656277	0.0011277	0.030897344
MGAT5B	63.88575888	-1.832951736	0.481159575	-3.809446664	0.000139278	0.008495692
PER1	1866.918757	-1.870506399	0.405012167	-4.618395577	3.86718504439935e-06	0.000615656
CD5L	1350.210651	-1.909318171	0.613374451	-3.112810076	0.001853152	0.042019604
TPPP3	965.883634	-1.915399758	0.242152436	-7.909892573	2.57611097326744e-15	3.89611023596968e-11
FOXF1	119.970164	-1.935706634	0.381473956	-5.074282536	3.88960766431285e-07	0.000107204
FOSB	2987.502417	-1.971535806	0.581847081	-3.388408862	0.000702994	0.023113216
SFTPB	62.39322367	-2.171335441	0.427588251	-5.07809893	3.81230186515205e-07	0.000107204
ENSBTAG00000067189	17.70443019	-2.24254009	0.618221551	-3.627405234	0.000286284	0.013572903
CCDC184	12.96020165	-2.26371463	0.554771863	-4.0804424	4.49500673137326e-05	0.003755938
SLC34A2	15.46079217	-2.389578105	0.781706553	-3.056873576	0.002236586	0.047243191
SSPO	76.68743012	-2.436447169	0.558223822	-4.364642055	1.27331082917602e-05	0.001458906
SFTPA1	74.56817338	-2.596101683	0.596460682	-4.352511008	1.34587112163448e-05	0.001511982
COL6A2	5.60093438	-2.665065994	0.844493569	-3.155815617	0.0016005	0.038059689
SRPK3	15.30333059	-2.746125049	0.789928295	-3.4764232	0.00050815	0.019022913
ENSBTAG00000066723	15.72300883	-3.080014375	0.706795849	-4.357714296	1.31427791724323e-05	0.001494522
BPIFB4	6.016891405	-3.559036833	0.978370691	-3.637718163	0.000275064	0.013206573
ENSBTAG00000063793	26.1724553	-3.813910456	1.075339485	-3.54670363	0.000390083	0.016433475
SFTPC	58.84685174	-4.430898369	0.592681044	-7.47602511	7.66043256864748e-14	3.88271515889112e-10
ENSBTAG00000064429	6.47892123	-4.890640378	1.484109176	-3.295337335	0.000983036	0.02836171
AQP1	6.086939968	-5.176436513	1.076564398	-4.808292491	1.52224930553795e-06	0.000311115
