# Supplementary material for: Transport stress induces paradoxical increases in airway inflammatory responses in beef stocker cattle
Source: PLoS One. 2026 Feb 6;21(2):e0328428. doi: 10.1371/journal.pone.0328428 (PMC12880702; doi:10.1371/journal.pone.0328428)
Supplement: S4 Table — (CSV) [file pone.0328428.s011.csv]

	ID	Description	GeneRatio	BgRatio	pvalue	p.adjust	qvalue	geneID	Count	x_axis	direction
GOBP_GRANULOCYTE_CHEMOTAXIS	GOBP_GRANULOCYTE_CHEMOTAXIS	GOBP_GRANULOCYTE_CHEMOTAXIS	16/186	115/15050	7.97476146608005e-13	1.30381572601218e-09	1.15956973269397e-09	ITGA9/C5AR2/IL1B/CX3CL1/CXCL2/CXCL8/BST1/THBS1/CCL22/PDE4B/TREM1/CSF1/CXCR1/RIPOR2/CXCR2/CSF3R	16	8.884783785	UP
GOBP_CELL_CHEMOTAXIS	GOBP_CELL_CHEMOTAXIS	GOBP_CELL_CHEMOTAXIS	23/186	287/15050	1.06433936817321e-12	1.30381572601218e-09	1.15956973269397e-09	CXCR4/ITGA9/C5AR2/CNR2/IL1B/CX3CL1/HBEGF/S1PR1/XCR1/CCRL2/CXCL2/CXCL8/EGR3/BST1/THBS1/CCL22/PDE4B/TREM1/CSF1/CXCR1/RIPOR2/CXCR2/CSF3R	23	8.884783785	UP
GOBP_GRANULOCYTE_MIGRATION	GOBP_GRANULOCYTE_MIGRATION	GOBP_GRANULOCYTE_MIGRATION	17/186	141/15050	1.63573214032391e-12	1.33584791459786e-09	1.18805808086684e-09	ITGA9/C5AR2/IL1B/CX3CL1/CXCL2/CXCL8/BST1/THBS1/OLFM4/CCL22/PDE4B/TREM1/CSF1/CXCR1/RIPOR2/CXCR2/CSF3R	17	8.874242983	UP
GOBP_LEUKOCYTE_MIGRATION	GOBP_LEUKOCYTE_MIGRATION	GOBP_LEUKOCYTE_MIGRATION	25/186	361/15050	2.68494208271096e-12	1.64452702566046e-09	1.4625868713715e-09	CXCR4/ITGA9/C5AR2/PTAFR/CNR2/IL1B/CX3CL1/RABGEF1/S1PR1/SELL/CXCL2/CXCL8/BST1/THBS1/TNFSF18/OLFM4/CCL22/PDE4B/TREM1/CSF1/CXCR1/RIPOR2/NLRP12/CXCR2/CSF3R	25	8.783958985	UP
GOBP_NEUTROPHIL_CHEMOTAXIS	GOBP_NEUTROPHIL_CHEMOTAXIS	GOBP_NEUTROPHIL_CHEMOTAXIS	14/186	93/15050	7.50294423419633e-12	3.6764426747562e-09	3.2697041189024e-09	ITGA9/C5AR2/IL1B/CX3CL1/CXCL2/CXCL8/BST1/CCL22/PDE4B/TREM1/CXCR1/RIPOR2/CXCR2/CSF3R	14	8.434572201	UP
GOBP_NEUTROPHIL_MIGRATION	GOBP_NEUTROPHIL_MIGRATION	GOBP_NEUTROPHIL_MIGRATION	15/186	116/15050	1.25893852113212e-11	5.14066562795615e-09	4.57193462937453e-09	ITGA9/C5AR2/IL1B/CX3CL1/CXCL2/CXCL8/BST1/OLFM4/CCL22/PDE4B/TREM1/CXCR1/RIPOR2/CXCR2/CSF3R	15	8.288980644	UP
GOBP_LEUKOCYTE_CHEMOTAXIS	GOBP_LEUKOCYTE_CHEMOTAXIS	GOBP_LEUKOCYTE_CHEMOTAXIS	19/186	217/15050	2.39305118978956e-11	8.37567916426345e-09	7.44904656069832e-09	CXCR4/ITGA9/C5AR2/CNR2/IL1B/CX3CL1/S1PR1/CXCL2/CXCL8/BST1/THBS1/CCL22/PDE4B/TREM1/CSF1/CXCR1/RIPOR2/CXCR2/CSF3R	19	8.076979967	UP
GOBP_CYTOKINE_MEDIATED_SIGNALING_PATHWAY	GOBP_CYTOKINE_MEDIATED_SIGNALING_PATHWAY	GOBP_CYTOKINE_MEDIATED_SIGNALING_PATHWAY	25/186	420/15050	7.16990521916291e-11	2.19578347336864e-08	1.95285576364042e-08	IFNAR2/IL1RN/NAIP/IL1RAP/MX1/OAS2/CXCR4/IL1B/CX3CL1/RABGEF1/XCR1/ISG15/CCRL2/EREG/CXCL2/CXCL8/TNFSF18/CCL22/CSF1/CXCR1/IL1R2/OSM/CXCR2/IL22RA2/CSF3R	25	7.658410488	UP
GOBP_MYELOID_LEUKOCYTE_MIGRATION	GOBP_MYELOID_LEUKOCYTE_MIGRATION	GOBP_MYELOID_LEUKOCYTE_MIGRATION	17/186	211/15050	1.02958843630463e-09	2.80276852105148e-07	2.49268779315857e-07	ITGA9/C5AR2/IL1B/CX3CL1/CXCL2/CXCL8/BST1/THBS1/OLFM4/CCL22/PDE4B/TREM1/CSF1/CXCR1/RIPOR2/CXCR2/CSF3R	17	6.552412769	UP
GOBP_RESPONSE_TO_CHEMOKINE	GOBP_RESPONSE_TO_CHEMOKINE	GOBP_RESPONSE_TO_CHEMOKINE	10/186	84/15050	8.16422642403639e-08	2.00023547388891e-05	1.77894196818477e-05	CXCR4/CX3CL1/XCR1/CCRL2/CXCL2/CXCL8/CCL22/CXCR1/RIPOR2/CXCR2	10	4.698918875	UP
GOBP_DEFENSE_RESPONSE_TO_SYMBIONT	GOBP_DEFENSE_RESPONSE_TO_SYMBIONT	GOBP_DEFENSE_RESPONSE_TO_SYMBIONT	15/186	255/15050	6.46778469515128e-07	0.000144055	0.000128118	IFNAR2/IFIT5/RIGI/IFIH1/MX1/OAS2/FGL2/MX2/HERC5/IL1B/ISG20/ISG15/RSAD2/IFIT3/IFIT2	15	3.841471046	UP
GOBP_RESPONSE_TO_VIRUS	GOBP_RESPONSE_TO_VIRUS	GOBP_RESPONSE_TO_VIRUS	17/186	348/15050	1.52295784587039e-06	0.000310937	0.000276537	IFNAR2/IFIT5/RIGI/IFIH1/MX1/OAS2/CXCR4/FGL2/MX2/HERC5/IL1B/ISG20/ISG15/RSAD2/CCL22/IFIT3/IFIT2	17	3.507327279	UP
GOBP_NEGATIVE_REGULATION_OF_VIRAL_GENOME_REPLICATION	GOBP_NEGATIVE_REGULATION_OF_VIRAL_GENOME_REPLICATION	GOBP_NEGATIVE_REGULATION_OF_VIRAL_GENOME_REPLICATION	7/186	49/15050	2.17949176286343e-06	0.00041075	0.000365308	IFIT5/IFIH1/MX1/OAS2/ISG20/ISG15/RSAD2	7	3.386422036	UP
GOBP_SECOND_MESSENGER_MEDIATED_SIGNALING	GOBP_SECOND_MESSENGER_MEDIATED_SIGNALING	GOBP_SECOND_MESSENGER_MEDIATED_SIGNALING	15/186	291/15050	3.35636325054735e-06	0.000587364	0.000522381	CXCR4/RASD2/NOS1AP/XCR1/CCRL2/PLEK/CXCL8/BST1/THBS1/CXCR1/SLC8A1/CXCR2/NRG1/MCTP2/NMUR2	15	3.231092994	UP
GOBP_NEGATIVE_REGULATION_OF_RESPONSE_TO_EXTERNAL_STIMULUS	GOBP_NEGATIVE_REGULATION_OF_RESPONSE_TO_EXTERNAL_STIMULUS	GOBP_NEGATIVE_REGULATION_OF_RESPONSE_TO_EXTERNAL_STIMULUS	17/186	376/15050	4.32810444185174e-06	0.000706924	0.000628714	SPP1/PLAU/FGL2/C5AR2/ADORA2A/CNR2/ARG2/CX3CL1/A2M/RABGEF1/ISG15/THBS1/NLRP12/IL22RA2/MEFV/FAP/THBD	17	3.150627442	UP
GOBP_CALCIUM_MEDIATED_SIGNALING	GOBP_CALCIUM_MEDIATED_SIGNALING	GOBP_CALCIUM_MEDIATED_SIGNALING	12/186	196/15050	5.86719522480477e-06	0.000898414	0.000799019	CXCR4/XCR1/CCRL2/PLEK/CXCL8/BST1/CXCR1/SLC8A1/CXCR2/NRG1/MCTP2/NMUR2	12	3.046523359	UP
GOBP_REGULATION_OF_VIRAL_GENOME_REPLICATION	GOBP_REGULATION_OF_VIRAL_GENOME_REPLICATION	GOBP_REGULATION_OF_VIRAL_GENOME_REPLICATION	8/186	80/15050	6.35097921555986e-06	0.000915288	0.000814026	IFIT5/IFIH1/MX1/OAS2/ISG20/ISG15/CXCL8/RSAD2	8	3.038442146	UP
GOBP_POSITIVE_REGULATION_OF_CYTOKINE_PRODUCTION	GOBP_POSITIVE_REGULATION_OF_CYTOKINE_PRODUCTION	GOBP_POSITIVE_REGULATION_OF_CYTOKINE_PRODUCTION	18/186	433/15050	7.18070444367766e-06	0.000977374	0.000869243	RIGI/IL1RAP/IFIH1/OAS2/HPSE/PTAFR/IL1B/CX3CL1/ISG15/EREG/RSAD2/THBS1/PDE4B/NLRP12/OSM/NR4A3/MEFV/IL9	18	3.009939369	UP
GOBP_NEGATIVE_REGULATION_OF_VIRAL_PROCESS	GOBP_NEGATIVE_REGULATION_OF_VIRAL_PROCESS	GOBP_NEGATIVE_REGULATION_OF_VIRAL_PROCESS	8/186	83/15050	8.37352892717652e-06	0.001073863	0.000955057	IFIT5/IFIH1/MX1/OAS2/ISG20/ISG15/RSAD2/PTX3	8	2.969051276	UP
GOBP_INTERLEUKIN_6_PRODUCTION	GOBP_INTERLEUKIN_6_PRODUCTION	GOBP_INTERLEUKIN_6_PRODUCTION	10/186	139/15050	8.76622544932426e-06	0.001073863	0.000955057	RIGI/IL1RAP/IFIH1/C5AR2/PTAFR/IL1B/CX3CL1/RABGEF1/EREG/NLRP12	10	2.969051276	UP
GOBP_REGULATION_OF_VIRAL_PROCESS	GOBP_REGULATION_OF_VIRAL_PROCESS	GOBP_REGULATION_OF_VIRAL_PROCESS	10/186	149/15050	1.61510824622546e-05	0.001884293	0.001675827	IFIT5/IFIH1/MX1/OAS2/CXCR4/ISG20/ISG15/CXCL8/RSAD2/PTX3	10	2.724851576	UP
GOBP_CELLULAR_RESPONSE_TO_INTERLEUKIN_1	GOBP_CELLULAR_RESPONSE_TO_INTERLEUKIN_1	GOBP_CELLULAR_RESPONSE_TO_INTERLEUKIN_1	8/186	97/15050	2.64859126394901e-05	0.002949568	0.002623246	IL1RN/IL1B/CX3CL1/CXCL8/CCL22/HES1/KMO/IL1R2	8	2.530241654	UP
GOBP_REGULATION_OF_GRANULOCYTE_CHEMOTAXIS	GOBP_REGULATION_OF_GRANULOCYTE_CHEMOTAXIS	GOBP_REGULATION_OF_GRANULOCYTE_CHEMOTAXIS	6/186	52/15050	4.17341507552904e-05	0.004445594	0.003953762	C5AR2/CXCL8/BST1/THBS1/CSF1/RIPOR2	6	2.352070171	UP
GOBP_RESPONSE_TO_INTERFERON_ALPHA	GOBP_RESPONSE_TO_INTERFERON_ALPHA	GOBP_RESPONSE_TO_INTERFERON_ALPHA	4/186	17/15050	4.73995971895159e-05	0.004838709	0.004303384	IFNAR2/MX2/IFIT3/IFIT2	4	2.315270506	UP
GOBP_REGULATION_OF_PEPTIDYL_TYROSINE_PHOSPHORYLATION	GOBP_REGULATION_OF_PEPTIDYL_TYROSINE_PHOSPHORYLATION	GOBP_REGULATION_OF_PEPTIDYL_TYROSINE_PHOSPHORYLATION	12/186	243/15050	5.00535153444089e-05	0.004905245	0.004362559	HBEGF/EREG/BST1/TNFSF18/HES1/OSM/IL22RA2/CASS4/NRG1/ZFYVE28/TGFA/IL9	12	2.30933934	UP
GOBP_POSITIVE_REGULATION_OF_PROTEIN_KINASE_B_SIGNALING	GOBP_POSITIVE_REGULATION_OF_PROTEIN_KINASE_B_SIGNALING	GOBP_POSITIVE_REGULATION_OF_PROTEIN_KINASE_B_SIGNALING	8/186	107/15050	5.37878538435258e-05	0.005068471	0.004507727	HPSE/RASD2/CX3CL1/HBEGF/THBS1/OSM/CASS4/NRG1	8	2.295123047	UP
GOBP_POSITIVE_REGULATION_OF_SMOOTH_MUSCLE_CELL_PROLIFERATION	GOBP_POSITIVE_REGULATION_OF_SMOOTH_MUSCLE_CELL_PROLIFERATION	GOBP_POSITIVE_REGULATION_OF_SMOOTH_MUSCLE_CELL_PROLIFERATION	7/186	80/15050	5.83959826057635e-05	0.005264164	0.00468177	PTAFR/CX3CL1/HBEGF/S1PR1/EREG/THBS1/NR4A3	7	2.278670572	UP
GOBP_WOUND_HEALING	GOBP_WOUND_HEALING	GOBP_WOUND_HEALING	16/186	416/15050	6.01618766691337e-05	0.005264164	0.00468177	PLAU/CXCR4/HPSE/F13A1/ADORA2A/TIMP1/CX3CL1/HBEGF/EREG/PLEK/THBS1/GPR4/NRG1/TGFA/FAP/THBD	16	2.278670572	UP
GOBP_REGULATION_OF_LEUKOCYTE_MIGRATION	GOBP_REGULATION_OF_LEUKOCYTE_MIGRATION	GOBP_REGULATION_OF_LEUKOCYTE_MIGRATION	11/186	211/15050	6.366834424577e-05	0.005378877	0.004783792	C5AR2/PTAFR/CX3CL1/RABGEF1/CXCL8/BST1/THBS1/TNFSF18/OLFM4/CSF1/RIPOR2	11	2.269308358	UP
GOBP_MONONUCLEAR_CELL_MIGRATION	GOBP_MONONUCLEAR_CELL_MIGRATION	GOBP_MONONUCLEAR_CELL_MIGRATION	10/186	185/15050	0.000101977	0.008141562	0.00724083	CXCR4/CX3CL1/S1PR1/THBS1/CCL22/CSF1/CXCR1/RIPOR2/NLRP12/CXCR2	10	2.089292292	UP
GOBP_REGULATION_OF_RESPONSE_TO_CYTOKINE_STIMULUS	GOBP_REGULATION_OF_RESPONSE_TO_CYTOKINE_STIMULUS	GOBP_REGULATION_OF_RESPONSE_TO_CYTOKINE_STIMULUS	9/186	150/15050	0.000103016	0.008141562	0.00724083	IL1RN/RIGI/NAIP/IFIH1/CXCR4/RABGEF1/ISG15/CSF1/IL1R2	9	2.089292292	UP
GOBP_NEGATIVE_REGULATION_OF_DEFENSE_RESPONSE	GOBP_NEGATIVE_REGULATION_OF_DEFENSE_RESPONSE	GOBP_NEGATIVE_REGULATION_OF_DEFENSE_RESPONSE	11/186	226/15050	0.00011758	0.009002183	0.008006238	FGL2/ADORA2A/CNR2/ARG2/CX3CL1/A2M/RABGEF1/ISG15/NLRP12/IL22RA2/MEFV	11	2.045652184	UP
GOBP_VIRAL_GENOME_REPLICATION	GOBP_VIRAL_GENOME_REPLICATION	GOBP_VIRAL_GENOME_REPLICATION	8/186	123/15050	0.000143725	0.01067047	0.009489956	IFIT5/IFIH1/MX1/OAS2/ISG20/ISG15/CXCL8/RSAD2	8	1.971816443	UP
GOBP_RESPONSE_TO_INTERLEUKIN_1	GOBP_RESPONSE_TO_INTERLEUKIN_1	GOBP_RESPONSE_TO_INTERLEUKIN_1	8/186	124/15050	0.000152037	0.010955628	0.009743566	IL1RN/IL1B/CX3CL1/CXCL8/CCL22/HES1/KMO/IL1R2	8	1.960362731	UP
GOBP_FIBRINOLYSIS	GOBP_FIBRINOLYSIS	GOBP_FIBRINOLYSIS	4/186	24/15050	0.000197777	0.013844408	0.012312749	PLAU/THBS1/FAP/THBD	4	1.858725613	UP
GOBP_NEGATIVE_REGULATION_OF_CELL_ACTIVATION	GOBP_NEGATIVE_REGULATION_OF_CELL_ACTIVATION	GOBP_NEGATIVE_REGULATION_OF_CELL_ACTIVATION	10/186	205/15050	0.00023597	0.016059066	0.014282391	FGL2/BCL6/ADORA2A/CNR2/ARG2/CX3CL1/RABGEF1/TARM1/RIPOR2/THBD	10	1.794279728	UP
GOBP_REGULATION_OF_NEUTROPHIL_MIGRATION	GOBP_REGULATION_OF_NEUTROPHIL_MIGRATION	GOBP_REGULATION_OF_NEUTROPHIL_MIGRATION	5/186	46/15050	0.000248339	0.016444089	0.014624818	C5AR2/CXCL8/BST1/OLFM4/RIPOR2	5	1.783990175	UP
GOBP_REGULATION_OF_CYTOSOLIC_CALCIUM_ION_CONCENTRATION	GOBP_REGULATION_OF_CYTOSOLIC_CALCIUM_ION_CONCENTRATION	GOBP_REGULATION_OF_CYTOSOLIC_CALCIUM_ION_CONCENTRATION	13/186	335/15050	0.000275011	0.017691946	0.01573462	CXCR4/C5AR2/CX3CL1/S1PR1/XCR1/CCRL2/GPR4/CXCR1/PROK2/SLC8A1/CXCR2/TRPC5/NMUR2	13	1.752224391	UP
GOBP_CELLULAR_EXTRAVASATION	GOBP_CELLULAR_EXTRAVASATION	GOBP_CELLULAR_EXTRAVASATION	6/186	73/15050	0.000281627	0.017691946	0.01573462	PTAFR/CX3CL1/SELL/BST1/OLFM4/RIPOR2	6	1.752224391	UP
GOBP_ANGIOGENESIS_INVOLVED_IN_WOUND_HEALING	GOBP_ANGIOGENESIS_INVOLVED_IN_WOUND_HEALING	GOBP_ANGIOGENESIS_INVOLVED_IN_WOUND_HEALING	4/186	27/15050	0.00031733	0.018962394	0.016864514	CXCR4/HPSE/CX3CL1/GPR4	4	1.722106835	UP
GOBP_PEPTIDE_CROSS_LINKING	GOBP_PEPTIDE_CROSS_LINKING	GOBP_PEPTIDE_CROSS_LINKING	4/186	27/15050	0.00031733	0.018962394	0.016864514	F13A1/THBS1/TGM3/TGM6	4	1.722106835	UP
GOBP_CELL_SUBSTRATE_ADHESION	GOBP_CELL_SUBSTRATE_ADHESION	GOBP_CELL_SUBSTRATE_ADHESION	13/186	353/15050	0.000453359	0.025062939	0.022290133	PLAU/TIAM1/HPSE/ITGA9/BCL6/CX3CL1/LAMB3/SIGLEC1/BST1/THBS1/OLFM4/CSF1/CASS4	13	1.600968002	UP
GOBP_LEUKOCYTE_CELL_CELL_ADHESION	GOBP_LEUKOCYTE_CELL_CELL_ADHESION	GOBP_LEUKOCYTE_CELL_CELL_ADHESION	13/186	355/15050	0.000478188	0.025062939	0.022290133	SLC39A8/FGL2/BCL6/ADORA2A/PTAFR/IL1B/ARG2/SELL/EGR3/TARM1/HES1/RIPOR2/NR4A3	13	1.600968002	UP
GOBP_NEGATIVE_REGULATION_OF_INTERLEUKIN_1_PRODUCTION	GOBP_NEGATIVE_REGULATION_OF_INTERLEUKIN_1_PRODUCTION	GOBP_NEGATIVE_REGULATION_OF_INTERLEUKIN_1_PRODUCTION	4/186	30/15050	0.000481399	0.025062939	0.022290133	CX3CL1/IL1R2/NLRP12/MEFV	4	1.600968002	UP
GOBP_REGULATION_OF_EPIDERMAL_GROWTH_FACTOR_ACTIVATED_RECEPTOR_ACTIVITY	GOBP_REGULATION_OF_EPIDERMAL_GROWTH_FACTOR_ACTIVATED_RECEPTOR_ACTIVITY	GOBP_REGULATION_OF_EPIDERMAL_GROWTH_FACTOR_ACTIVATED_RECEPTOR_ACTIVITY	4/186	30/15050	0.000481399	0.025062939	0.022290133	HBEGF/EREG/ZFYVE28/TGFA	4	1.600968002	UP
GOBP_POSITIVE_REGULATION_OF_PROTEIN_TYROSINE_KINASE_ACTIVITY	GOBP_POSITIVE_REGULATION_OF_PROTEIN_TYROSINE_KINASE_ACTIVITY	GOBP_POSITIVE_REGULATION_OF_PROTEIN_TYROSINE_KINASE_ACTIVITY	5/186	53/15050	0.000484868	0.025062939	0.022290133	HBEGF/EREG/CASS4/NRG1/TGFA	5	1.600968002	UP
GOBP_POSITIVE_REGULATION_OF_EPIDERMAL_GROWTH_FACTOR_ACTIVATED_RECEPTOR_ACTIVITY	GOBP_POSITIVE_REGULATION_OF_EPIDERMAL_GROWTH_FACTOR_ACTIVATED_RECEPTOR_ACTIVITY	GOBP_POSITIVE_REGULATION_OF_EPIDERMAL_GROWTH_FACTOR_ACTIVATED_RECEPTOR_ACTIVITY	3/186	13/15050	0.000484899	0.025062939	0.022290133	HBEGF/EREG/TGFA	3	1.600968002	UP
GOBP_PEPTIDYL_TYROSINE_MODIFICATION	GOBP_PEPTIDYL_TYROSINE_MODIFICATION	GOBP_PEPTIDYL_TYROSINE_MODIFICATION	13/186	356/15050	0.000491029	0.025062939	0.022290133	HBEGF/EREG/BST1/TNFSF18/BMX/HES1/OSM/IL22RA2/CASS4/NRG1/ZFYVE28/TGFA/IL9	13	1.600968002	UP
GOBP_POSITIVE_REGULATION_OF_WOUND_HEALING	GOBP_POSITIVE_REGULATION_OF_WOUND_HEALING	GOBP_POSITIVE_REGULATION_OF_WOUND_HEALING	5/186	54/15050	0.000529051	0.026115917	0.023226616	CXCR4/HPSE/HBEGF/THBS1/THBD	5	1.583094719	UP
GOBP_PROTEIN_KINASE_B_SIGNALING	GOBP_PROTEIN_KINASE_B_SIGNALING	GOBP_PROTEIN_KINASE_B_SIGNALING	9/186	187/15050	0.000532978	0.026115917	0.023226616	HPSE/RASD2/IL1B/CX3CL1/HBEGF/THBS1/OSM/CASS4/NRG1	9	1.583094719	UP
GOBP_CELL_MATRIX_ADHESION	GOBP_CELL_MATRIX_ADHESION	GOBP_CELL_MATRIX_ADHESION	10/186	228/15050	0.000548011	0.026326016	0.02341347	PLAU/TIAM1/HPSE/ITGA9/BCL6/CX3CL1/SIGLEC1/BST1/THBS1/CSF1	10	1.579614867	UP
GOBP_REGULATION_OF_FIBRINOLYSIS	GOBP_REGULATION_OF_FIBRINOLYSIS	GOBP_REGULATION_OF_FIBRINOLYSIS	3/186	14/15050	0.000611547	0.028813283	0.025625563	THBS1/FAP/THBD	3	1.540407248	UP
GOBP_REGULATION_OF_RESPONSE_TO_WOUNDING	GOBP_REGULATION_OF_RESPONSE_TO_WOUNDING	GOBP_REGULATION_OF_RESPONSE_TO_WOUNDING	8/186	154/15050	0.000658352	0.030433244	0.027066301	SPP1/PLAU/CXCR4/HPSE/HBEGF/THBS1/FAP/THBD	8	1.516651747	UP
GOBP_POSITIVE_REGULATION_OF_INTERLEUKIN_6_PRODUCTION	GOBP_POSITIVE_REGULATION_OF_INTERLEUKIN_6_PRODUCTION	GOBP_POSITIVE_REGULATION_OF_INTERLEUKIN_6_PRODUCTION	6/186	86/15050	0.000681441	0.030552373	0.02717225	RIGI/IL1RAP/IFIH1/PTAFR/IL1B/EREG	6	1.514955049	UP
GOBP_DENDRITIC_CELL_MIGRATION	GOBP_DENDRITIC_CELL_MIGRATION	GOBP_DENDRITIC_CELL_MIGRATION	4/186	33/15050	0.00069834	0.030552373	0.02717225	CXCR4/CXCR1/NLRP12/CXCR2	4	1.514955049	UP
GOBP_REGULATION_OF_NEUTROPHIL_CHEMOTAXIS	GOBP_REGULATION_OF_NEUTROPHIL_CHEMOTAXIS	GOBP_REGULATION_OF_NEUTROPHIL_CHEMOTAXIS	4/186	33/15050	0.00069834	0.030552373	0.02717225	C5AR2/CXCL8/BST1/RIPOR2	4	1.514955049	UP
GOBP_REGULATION_OF_PROTEIN_TYROSINE_KINASE_ACTIVITY	GOBP_REGULATION_OF_PROTEIN_TYROSINE_KINASE_ACTIVITY	GOBP_REGULATION_OF_PROTEIN_TYROSINE_KINASE_ACTIVITY	6/186	87/15050	0.000724518	0.031141582	0.027696273	HBEGF/EREG/CASS4/NRG1/ZFYVE28/TGFA	6	1.506659322	UP
GOBP_REGULATION_OF_WOUND_HEALING	GOBP_REGULATION_OF_WOUND_HEALING	GOBP_REGULATION_OF_WOUND_HEALING	7/186	124/15050	0.000877896	0.037083525	0.032980836	PLAU/CXCR4/HPSE/HBEGF/THBS1/FAP/THBD	7	1.430818995	UP
GOBP_REGULATION_OF_CELL_CELL_ADHESION	GOBP_REGULATION_OF_CELL_CELL_ADHESION	GOBP_REGULATION_OF_CELL_CELL_ADHESION	14/186	429/15050	0.000906994	0.037663299	0.033496468	IL1RN/FGL2/BCL6/ADORA2A/PTAFR/IL1B/ARG2/CX3CL1/ADAM19/EGR3/TARM1/HES1/RIPOR2/NR4A3	14	1.424081636	UP
GOBP_RELAXATION_OF_CARDIAC_MUSCLE	GOBP_RELAXATION_OF_CARDIAC_MUSCLE	GOBP_RELAXATION_OF_CARDIAC_MUSCLE	3/186	16/15050	0.000923868	0.037724597	0.033550984	KCNJ2/PDE4B/SLC8A1	3	1.423375395	UP
GOBP_TUMOR_NECROSIS_FACTOR_SUPERFAMILY_CYTOKINE_PRODUCTION	GOBP_TUMOR_NECROSIS_FACTOR_SUPERFAMILY_CYTOKINE_PRODUCTION	GOBP_TUMOR_NECROSIS_FACTOR_SUPERFAMILY_CYTOKINE_PRODUCTION	8/186	163/15050	0.000954014	0.038316969	0.03407782	RIGI/IFIH1/OAS2/C5AR2/PTAFR/ARG2/CX3CL1/THBS1	8	1.416608852	UP
GOBP_NEGATIVE_REGULATION_OF_GLYCOPROTEIN_METABOLIC_PROCESS	GOBP_NEGATIVE_REGULATION_OF_GLYCOPROTEIN_METABOLIC_PROCESS	GOBP_NEGATIVE_REGULATION_OF_GLYCOPROTEIN_METABOLIC_PROCESS	3/186	17/15050	0.001111682	0.04392938	0.039069309	ITM2C/HBEGF/PTX3	3	1.35724493	UP
GOBP_POSITIVE_REGULATION_OF_RESPONSE_TO_WOUNDING	GOBP_POSITIVE_REGULATION_OF_RESPONSE_TO_WOUNDING	GOBP_POSITIVE_REGULATION_OF_RESPONSE_TO_WOUNDING	5/186	65/15050	0.001238679	0.047048399	0.041843259	CXCR4/HPSE/HBEGF/THBS1/THBD	5	1.327455154	UP
GOBP_ORGANIC_ANION_TRANSPORT	GOBP_ORGANIC_ANION_TRANSPORT	GOBP_ORGANIC_ANION_TRANSPORT	12/186	346/15050	0.001257551	0.047048399	0.041843259	SLC16A7/SLC2A9/SLC39A8/ADORA2A/IL1B/KMO/AQP9/SLC22A14/CA4/SLCO4A1/SLC16A12/NMUR2	12	1.327455154	UP
GOBP_REGULATION_OF_INFLAMMATORY_RESPONSE	GOBP_REGULATION_OF_INFLAMMATORY_RESPONSE	GOBP_REGULATION_OF_INFLAMMATORY_RESPONSE	12/186	346/15050	0.001257551	0.047048399	0.041843259	BCL6/ADORA2A/CNR2/IL1B/CX3CL1/RABGEF1/BST1/GPR4/NLRP12/OSM/IL22RA2/MEFV	12	1.327455154	UP
GOBP_NEGATIVE_REGULATION_OF_IMMUNE_SYSTEM_PROCESS	GOBP_NEGATIVE_REGULATION_OF_IMMUNE_SYSTEM_PROCESS	GOBP_NEGATIVE_REGULATION_OF_IMMUNE_SYSTEM_PROCESS	13/186	395/15050	0.001277947	0.047048399	0.041843259	FGL2/C5AR2/BCL6/ADORA2A/CNR2/ARG2/CX3CL1/A2M/RABGEF1/ISG15/THBS1/TARM1/RIPOR2	13	1.327455154	UP
GOBP_VIRAL_LIFE_CYCLE	GOBP_VIRAL_LIFE_CYCLE	GOBP_VIRAL_LIFE_CYCLE	11/186	301/15050	0.001318399	0.047048399	0.041843259	IFIT5/IFIH1/MX1/OAS2/CXCR4/ISG20/ISG15/SIGLEC1/CXCL8/RSAD2/PTX3	11	1.327455154	UP
GOBP_POSITIVE_REGULATION_OF_INTERFERON_BETA_PRODUCTION	GOBP_POSITIVE_REGULATION_OF_INTERFERON_BETA_PRODUCTION	GOBP_POSITIVE_REGULATION_OF_INTERFERON_BETA_PRODUCTION	4/186	39/15050	0.001325037	0.047048399	0.041843259	RIGI/IFIH1/OAS2/ISG15	4	1.327455154	UP
GOBP_REGULATION_OF_CELLULAR_EXTRAVASATION	GOBP_REGULATION_OF_CELLULAR_EXTRAVASATION	GOBP_REGULATION_OF_CELLULAR_EXTRAVASATION	4/186	39/15050	0.001325037	0.047048399	0.041843259	PTAFR/BST1/OLFM4/RIPOR2	4	1.327455154	UP
